# Supplementary material for: Integrated analysis of multiple microarray studies to establish differential diagnostic models of Crohn’s disease and ulcerative colitis based on a metalloproteinase-associated module
Source: Front Immunol. 2022 Nov 21;13:1022850. doi: 10.3389/fimmu.2022.1022850 (PMC9720321; doi:10.3389/fimmu.2022.1022850)
Supplement: Supplementary file 2 [file Table_1.xlsx]

## Sheet: Sheet1
Name	Pvalue	adjPvalue	logFC
SLC6A14	1.12467e-12	2.78008e-08	2.1421
TNIP3	4.18501e-12	1.03449e-07	2.14826
MMP7	1.79948e-11	4.44813e-07	1.98454
MMP10	6.77883e-11	1.67566e-06	2.23418
CXCL13	8.45356e-11	2.08964e-06	2.08333
TCN1	2.87916e-10	7.11701e-06	1.93424
CDH3	3.5743e-10	8.83531e-06	1.42959
MMP1	7.72034e-10	1.90839e-05	1.81725
GJA1	8.72631e-10	2.15706e-05	1.21817
IL13RA2	1.68581e-09	4.16715e-05	1.58197
DUOXA2	1.74683e-09	4.31798e-05	1.43835
SERPINB7	2.32641e-09	5.75065e-05	1.88473
FDCSP	2.70034e-09	6.67497e-05	1.71232
TIMP1	2.78709e-09	6.88941e-05	1.17198
SERPINB5	2.96685e-09	7.33375e-05	1.32306
MMP3	3.88555e-09	9.6047e-05	1.77122
CXCL6	5.20176e-09	0.000128582	1.52434
KLK10	5.71888e-09	0.000141365	1.13236
TNC	7.02128e-09	0.000173559	1.24318
MMP12	9.8205e-09	0.000242753	1.42982
SERPINB4	1.12721e-08	0.000278635	1.59262
KRT6B	1.1755e-08	0.000290571	1.00484
DUOX2	1.4865e-08	0.000367449	1.38438
OSMR	1.81937e-08	0.00044973	0.975571
GREM1	1.86039e-08	0.00045987	1.49081
SRD5A3	1.89213e-08	0.000467717	0.925974
PTGS2	2.12357e-08	0.000524925	0.991601
PLAU	2.28923e-08	0.000565876	0.976107
CHI3L1	2.37561e-08	0.000587227	1.20427
MMP9	2.4197e-08	0.000598127	1.12811
PRRX1	2.64945e-08	0.000654918	0.968106
C4BPB	3.15762e-08	0.000780532	1.02438
VNN2	3.3801e-08	0.000835527	0.82105
SERPINB3	3.46781e-08	0.000857208	1.93763
KYNU	3.55452e-08	0.000878643	1.07558
LY96	3.92353e-08	0.000969857	0.940918
CHI3L2	4.05269e-08	0.00100178	1.08672
ANXA1	5.52682e-08	0.00136618	1.26426
LAX1	5.69366e-08	0.00140742	1.03465
BANK1	5.69366e-08	0.00140742	0.91652
PI3	6.27635e-08	0.00155145	1.29316
COL6A3	6.30747e-08	0.00155914	0.918755
CXCL1	6.77142e-08	0.00167383	1.39514
PHLDA1	7.06831e-08	0.00174722	0.854288
DKK1	8.00434e-08	0.00197859	0.851431
CTHRC1	9.63988e-08	0.00238288	1.11367
SELL	1.22498e-07	0.00302802	1.28607
C4BPA	1.24003e-07	0.00306523	1.19182
GPR183	1.5533e-07	0.00383959	0.997318
IL33	1.57128e-07	0.00388405	1.0288
INSC	1.72082e-07	0.0042537	0.821351
S100A8	1.86021e-07	0.00459826	1.0807
CTSK	1.86021e-07	0.00459826	0.807277
CD55	1.94357e-07	0.00480432	0.830495
MS4A1	2.52977e-07	0.00625333	1.0782
MZB1	2.58179e-07	0.00638193	0.937045
ASPHD2	3.39771e-07	0.0083988	0.719228
ENTPD1	3.97919e-07	0.00983616	0.852052
PRAC1	4.39326e-07	0.0108597	0.915108
SERPINA3	4.82485e-07	0.0119265	1.00917
CCL21	4.83883e-07	0.0119611	1.00825
GZMK	5.01513e-07	0.0123969	1.00169
CD79A	6.07597e-07	0.0150192	0.862205
TGFBI	6.85817e-07	0.0169527	0.734308
CALCRL	7.36235e-07	0.018199	0.777988
PIM2	8.51755e-07	0.0210545	0.883668
IKBIP	8.71167e-07	0.0215344	0.773677
RHOH	9.24557e-07	0.0228541	0.71322
ZFPM2	1.00193e-06	0.0247667	0.826058
SLC2A3	1.03123e-06	0.0254911	0.752887
SAA1	1.05611e-06	0.0261059	0.955935
PROK2	1.12068e-06	0.0277021	1.0377
PDZK1IP1	1.13093e-06	0.0279555	0.798904
PCOLCE	1.13889e-06	0.0281522	0.712524
EBF1	1.21241e-06	0.0299695	0.737543
HSPA13	1.28943e-06	0.0318734	0.746546
DUSP4	1.2935e-06	0.031974	0.948125
CD180	1.30703e-06	0.0323085	0.832933
CD38	1.34278e-06	0.0331921	0.730473
SACS	1.46403e-06	0.0361894	0.832419
COL4A1	1.54262e-06	0.038132	0.746371
S100A12	1.60361e-06	0.0396396	0.97485
EVI2B	1.66638e-06	0.0411913	0.797917
ME1	1.74193e-06	0.0430588	0.862913
SLC7A11	1.77508e-06	0.0438783	0.803937
CD27	1.77508e-06	0.0438783	0.743451
GBA3	3.02741e-11	7.48346e-07	-1.97108
PCK1	1.32395e-10	3.27267e-06	-2.4119
AQP8	3.6327e-10	8.97966e-06	-2.32777
MEP1B	7.34686e-10	1.81607e-05	-2.12689
GUCA2A	1.40948e-09	3.48411e-05	-1.87938
CHP2	1.87382e-09	4.63189e-05	-1.48232
GUCA2B	8.46942e-09	0.000209356	-1.53994
ADIRF	1.25494e-08	0.000310209	-1.02531
DHRS11	1.39621e-08	0.000345129	-1.28335
HSD3B2	1.42584e-08	0.000352453	-1.61008
CWH43	1.46334e-08	0.000361723	-0.978903
METTL7B	1.4865e-08	0.000367449	-1.05203
ADH1C	1.54908e-08	0.000382918	-1.4155
SLC51B	2.99811e-08	0.000741103	-1.05396
HMGCS2	3.15285e-08	0.000779354	-1.77725
CKB	3.80307e-08	0.00094008	-0.742627
SLC26A2	4.53701e-08	0.0011215	-1.70386
TRHDE	4.67379e-08	0.00115531	-1.10658
ABCG2	8.41135e-08	0.0020792	-1.57925
MYO1A	8.44893e-08	0.00208849	-0.915586
TEX11	9.63988e-08	0.00238288	-1.09529
CA1	9.63988e-08	0.00238288	-0.884816
SLC39A5	1.30163e-07	0.00321751	-0.945645
A1CF	1.39831e-07	0.00345648	-0.85009
VIPR1	1.53547e-07	0.00379552	-0.855456
SULT1A2	1.66355e-07	0.00411212	-1.04678
CLDN8	1.7595e-07	0.00434932	-0.86243
CES2	2.0297e-07	0.00501722	-0.750088
CNTN3	2.06322e-07	0.00510008	-0.917191
SLC17A4	2.21051e-07	0.00546417	-1.01488
MS4A8	2.40001e-07	0.00593257	-1.33764
SLC25A34	2.40315e-07	0.00594034	-0.740007
ANPEP	2.45321e-07	0.00606409	-1.32016
DDC	2.52977e-07	0.00625333	-0.852202
UGT2A3	3.94525e-07	0.00975227	-1.48265
MTMR11	4.27727e-07	0.010573	-0.704759
OTC	4.28298e-07	0.0105871	-1.50244
SELENBP1	4.63944e-07	0.0114682	-0.974065
ACSF2	4.71409e-07	0.0116528	-0.758781
PBLD	5.21034e-07	0.0128794	-1.1474
B4GALNT2	5.63999e-07	0.0139415	-0.859268
MT1M	5.97698e-07	0.0147745	-1.11069
PNLIPRP2	6.26263e-07	0.0154806	-1.12579
ACADS	6.4843e-07	0.0160285	-0.726496
SLC51A	6.95724e-07	0.0171976	-1.28945
PRAP1	7.02326e-07	0.0173608	-1.06177
MAOA	7.42003e-07	0.0183416	-0.848944
FGFR2	8.58189e-07	0.0212136	-0.826496
PHLPP2	9.80364e-07	0.0242336	-0.809644
CLCA1	9.94059e-07	0.0245721	-1.20565
CYP4F12	1.03866e-06	0.0256746	-0.702522
ZG16	1.2935e-06	0.031974	-0.915848
PCK2	1.30703e-06	0.0323085	-0.816028
CYP2B6	1.57289e-06	0.0388803	-0.907513
AIFM3	1.77868e-06	0.0439671	-0.723852
