# Supplementary material for: Integrated analysis of multiple microarray studies to establish differential diagnostic models of Crohn’s disease and ulcerative colitis based on a metalloproteinase-associated module
Source: Front Immunol. 2022 Nov 21;13:1022850. doi: 10.3389/fimmu.2022.1022850 (PMC9720321; doi:10.3389/fimmu.2022.1022850)
Supplement: Supplementary file 3 [file Table_2.xlsx]

## Sheet: UC
ONTOLOGY	ID	Description	GeneRatio	BgRatio	pvalue	p.adjust	qvalue	geneID	Count
BP	GO:0045861	negative regulation of proteolysis	14/83	363/18670	6.75614e-10	7.97573e-07	6.02591e-07	SERPINA3/C4BPA/C4BPB/CD27/COL6A3/CD55/MMP9/PI3/SERPINB5/PTGS2/SERPINB3/SERPINB4/TIMP1/SERPINB7	14
BP	GO:0030198	extracellular matrix organization	14/83	368/18670	8.06852e-10	7.97573e-07	6.02591e-07	COL4A1/COL6A3/CTSK/TNC/MMP1/MMP3/MMP7/MMP9/MMP10/MMP12/SERPINB5/TGFBI/TIMP1/GREM1	14
BP	GO:0030574	collagen catabolic process	7/83	47/18670	1.44461e-09	9.52e-07	7.19266e-07	CTSK/MMP1/MMP3/MMP7/MMP9/MMP10/MMP12	7
BP	GO:0022617	extracellular matrix disassembly	8/83	80/18670	2.41706e-09	1.19463e-06	9.0258e-07	CTSK/MMP1/MMP3/MMP7/MMP9/MMP10/MMP12/TIMP1	8
BP	GO:0043062	extracellular structure organization	14/83	422/18670	4.69061e-09	1.85467e-06	1.40126e-06	COL4A1/COL6A3/CTSK/TNC/MMP1/MMP3/MMP7/MMP9/MMP10/MMP12/SERPINB5/TGFBI/TIMP1/GREM1	14
BP	GO:0010951	negative regulation of endopeptidase activity	11/83	250/18670	1.37482e-08	4.53005e-06	3.42259e-06	SERPINA3/CD27/COL6A3/MMP9/PI3/SERPINB5/PTGS2/SERPINB3/SERPINB4/TIMP1/SERPINB7	11
BP	GO:0010466	negative regulation of peptidase activity	11/83	262/18670	2.22921e-08	6.29592e-06	4.75676e-06	SERPINA3/CD27/COL6A3/MMP9/PI3/SERPINB5/PTGS2/SERPINB3/SERPINB4/TIMP1/SERPINB7	11
BP	GO:0050727	regulation of inflammatory response	14/83	485/18670	2.71426e-08	6.70761e-06	5.0678e-06	ANXA1/C4BPA/C4BPB/CD55/MMP3/MMP9/PTGS2/S100A8/S100A12/SAA1/OSMR/CALCRL/IL33/DUOXA2	14
BP	GO:0050900	leukocyte migration	14/83	499/18670	3.8694e-08	8.49979e-06	6.42185e-06	ANXA1/GPR183/CXCL1/MMP1/S100A8/S100A12/SAA1/CCL21/CXCL6/SELL/CXCL13/SLC7A11/GREM1/IL33	14
BP	GO:0032963	collagen metabolic process	8/83	115/18670	4.35124e-08	8.60241e-06	6.49939e-06	CTSK/MMP1/MMP3/MMP7/MMP9/MMP10/MMP12/SERPINB7	8
BP	GO:0030595	leukocyte chemotaxis	10/83	224/18670	5.72584e-08	1.02909e-05	7.77509e-06	ANXA1/GPR183/CXCL1/S100A8/S100A12/SAA1/CCL21/CXCL6/CXCL13/GREM1	10
BP	GO:0071621	granulocyte chemotaxis	8/83	123/18670	7.36236e-08	1.21295e-05	9.1642e-06	ANXA1/CXCL1/S100A8/S100A12/SAA1/CCL21/CXCL6/CXCL13	8
BP	GO:0070661	leukocyte proliferation	11/83	298/18670	8.29422e-08	1.26136e-05	9.52996e-06	ANXA1/MS4A1/CD38/CD79A/CD55/GPR183/GJA1/CD180/GREM1/MZB1/IL33	11
BP	GO:0052547	regulation of peptidase activity	13/83	452/18670	9.36722e-08	1.32279e-05	9.99405e-06	SERPINA3/CD27/COL6A3/MMP9/PCOLCE/PI3/SERPINB5/PTGS2/S100A8/SERPINB3/SERPINB4/TIMP1/SERPINB7	13
BP	GO:0002683	negative regulation of immune system process	13/83	463/18670	1.23675e-07	1.63003e-05	1.23154e-05	ANXA1/C4BPA/C4BPB/CD55/IL13RA2/MMP12/SERPINB4/CCL21/LY96/GREM1/LAX1/BANK1/IL33	13
BP	GO:0051346	negative regulation of hydrolase activity	13/83	466/18670	1.33234e-07	1.64628e-05	1.24381e-05	SERPINA3/ANXA1/RHOH/CD27/COL6A3/MMP9/PI3/SERPINB5/PTGS2/SERPINB3/SERPINB4/TIMP1/SERPINB7	13
BP	GO:0097530	granulocyte migration	8/83	141/18670	2.12164e-07	2.46734e-05	1.86415e-05	ANXA1/CXCL1/S100A8/S100A12/SAA1/CCL21/CXCL6/CXCL13	8
BP	GO:0042119	neutrophil activation	13/83	498/18670	2.85199e-07	3.03618e-05	2.29392e-05	SERPINA3/CHI3L1/CD55/CXCL1/MMP9/PLAU/S100A8/S100A12/SERPINB3/CXCL6/SELL/SLC2A3/TCN1	13
BP	GO:0002446	neutrophil mediated immunity	13/83	499/18670	2.91792e-07	3.03618e-05	2.29392e-05	SERPINA3/CHI3L1/CD55/CXCL1/MMP9/PLAU/S100A8/S100A12/SERPINB3/CXCL6/SELL/SLC2A3/TCN1	13
BP	GO:0050777	negative regulation of immune response	8/83	150/18670	3.41207e-07	3.37283e-05	2.54828e-05	ANXA1/C4BPA/C4BPB/CD55/IL13RA2/MMP12/SERPINB4/IL33	8
BP	GO:0052548	regulation of endopeptidase activity	12/83	425/18670	3.73095e-07	3.42265e-05	2.58592e-05	SERPINA3/CD27/COL6A3/MMP9/PI3/SERPINB5/PTGS2/S100A8/SERPINB3/SERPINB4/TIMP1/SERPINB7	12
BP	GO:0097529	myeloid leukocyte migration	9/83	210/18670	3.88497e-07	3.42265e-05	2.58592e-05	ANXA1/CXCL1/S100A8/S100A12/SAA1/CCL21/CXCL6/CXCL13/GREM1	9
BP	GO:0030593	neutrophil chemotaxis	7/83	104/18670	3.98184e-07	3.42265e-05	2.58592e-05	CXCL1/S100A8/S100A12/SAA1/CCL21/CXCL6/CXCL13	7
BP	GO:0006959	humoral immune response	11/83	356/18670	4.91824e-07	4.0514e-05	3.06096e-05	C4BPA/C4BPB/MS4A1/CD55/GPR183/CXCL1/PI3/S100A8/S100A12/CXCL6/CXCL13	11
BP	GO:1990266	neutrophil migration	7/83	118/18670	9.40109e-07	7.31733e-05	5.52847e-05	CXCL1/S100A8/S100A12/SAA1/CCL21/CXCL6/CXCL13	7
BP	GO:0060326	cell chemotaxis	10/83	304/18670	9.6232e-07	7.31733e-05	5.52847e-05	ANXA1/GPR183/CXCL1/S100A8/S100A12/SAA1/CCL21/CXCL6/CXCL13/GREM1	10
BP	GO:0002698	negative regulation of immune effector process	7/83	120/18670	1.05321e-06	7.71181e-05	5.82651e-05	ANXA1/C4BPA/C4BPB/CD55/IL13RA2/SERPINB4/IL33	7
BP	GO:0043312	neutrophil degranulation	12/83	485/18670	1.49894e-06	0.000105836	7.99622e-05	SERPINA3/CHI3L1/CD55/CXCL1/MMP9/PLAU/S100A8/S100A12/SERPINB3/SELL/SLC2A3/TCN1	12
BP	GO:0002283	neutrophil activation involved in immune response	12/83	488/18670	1.59827e-06	0.000108958	8.23209e-05	SERPINA3/CHI3L1/CD55/CXCL1/MMP9/PLAU/S100A8/S100A12/SERPINB3/SELL/SLC2A3/TCN1	12
BP	GO:0032496	response to lipopolysaccharide	10/83	330/18670	2.01586e-06	0.000132845	0.000100369	CD55/GJA1/CXCL1/CD180/PTGS2/S100A8/CXCL6/CXCL13/LY96/TNIP3	10
BP	GO:0002237	response to molecule of bacterial origin	10/83	343/18670	2.84662e-06	0.000181541	0.00013716	CD55/GJA1/CXCL1/CD180/PTGS2/S100A8/CXCL6/CXCL13/LY96/TNIP3	10
BP	GO:0046651	lymphocyte proliferation	9/83	272/18670	3.3223e-06	0.000205256	0.000155077	ANXA1/MS4A1/CD38/CD79A/CD55/GPR183/GJA1/CD180/MZB1	9
BP	GO:0032943	mononuclear cell proliferation	9/83	274/18670	3.52687e-06	0.000211292	0.000159637	ANXA1/MS4A1/CD38/CD79A/CD55/GPR183/GJA1/CD180/MZB1	9
BP	GO:0042100	B cell proliferation	6/83	95/18670	4.07376e-06	0.000236877	0.000178968	MS4A1/CD38/CD79A/GPR183/CD180/MZB1	6
BP	GO:0002526	acute inflammatory response	8/83	220/18670	6.04518e-06	0.000341466	0.000257988	SERPINA3/C4BPA/C4BPB/CD55/PTGS2/S100A8/SAA1/OSMR	8
BP	GO:0042113	B cell activation	9/83	310/18670	9.56335e-06	0.000525187	0.000396795	MS4A1/CD27/CD38/CD79A/GPR183/CD180/MZB1/LAX1/BANK1	9
BP	GO:0032103	positive regulation of response to external stimulus	9/83	323/18670	1.32741e-05	0.00070927	0.000535875	CD180/PTGS2/S100A8/S100A12/CCL21/OSMR/CXCL13/LY96/IL33	9
BP	GO:0048771	tissue remodeling	7/83	179/18670	1.4885e-05	0.000774409	0.00058509	ANXA1/CD38/CTSK/GJA1/TIMP1/GREM1/CTHRC1	7
BP	GO:0019730	antimicrobial humoral response	6/83	122/18670	1.72234e-05	0.000873096	0.000659651	CXCL1/PI3/S100A8/S100A12/CXCL6/CXCL13	6
BP	GO:0002921	negative regulation of humoral immune response	3/83	12/18670	1.81076e-05	0.00089497	0.000676177	C4BPA/C4BPB/CD55	3
BP	GO:0061448	connective tissue development	8/83	273/18670	2.88355e-05	0.00139043	0.00105052	CHI3L1/COL6A3/CTSK/PRRX1/TGFBI/TIMP1/SERPINB7/GREM1	8
BP	GO:0150077	regulation of neuroinflammatory response	4/83	41/18670	3.2442e-05	0.00152709	0.00115377	MMP3/MMP9/PTGS2/IL33	4
BP	GO:0002697	regulation of immune effector process	10/83	458/18670	3.51218e-05	0.00159961	0.00120855	ANXA1/C4BPA/C4BPB/CD55/IL13RA2/MMP12/SERPINB4/CXCL6/MZB1/IL33	10
BP	GO:0071222	cellular response to lipopolysaccharide	7/83	205/18670	3.56008e-05	0.00159961	0.00120855	CD55/CXCL1/CD180/CXCL6/CXCL13/LY96/TNIP3	7
BP	GO:0051216	cartilage development	7/83	209/18670	4.02618e-05	0.00176883	0.00133641	CHI3L1/COL6A3/CTSK/PRRX1/TGFBI/TIMP1/GREM1	7
BP	GO:0071219	cellular response to molecule of bacterial origin	7/83	212/18670	4.40771e-05	0.00189436	0.00143124	CD55/CXCL1/CD180/CXCL6/CXCL13/LY96/TNIP3	7
BP	GO:0046849	bone remodeling	5/83	90/18670	5.02439e-05	0.00211345	0.00159678	CD38/CTSK/GJA1/GREM1/CTHRC1	5
BP	GO:0002704	negative regulation of leukocyte mediated immunity	4/83	49/18670	6.60652e-05	0.00272106	0.00205585	C4BPA/C4BPB/IL13RA2/SERPINB4	4
BP	GO:0002544	chronic inflammatory response	3/83	19/18670	7.79823e-05	0.00314635	0.00237716	GJA1/S100A8/CXCL13	3
BP	GO:0007204	positive regulation of cytosolic calcium ion concentration	8/83	319/18670	8.63035e-05	0.00335779	0.00253692	MS4A1/CD38/CD55/GJA1/SAA1/CCL21/CXCL13/PROK2	8
BP	GO:0071216	cellular response to biotic stimulus	7/83	236/18670	8.66198e-05	0.00335779	0.00253692	CD55/CXCL1/CD180/CXCL6/CXCL13/LY96/TNIP3	7
BP	GO:0050663	cytokine secretion	7/83	240/18670	9.62029e-05	0.00365756	0.0027634	ANXA1/CHI3L1/MMP12/S100A12/SAA1/BANK1/IL33	7
BP	GO:0031664	regulation of lipopolysaccharide-mediated signaling pathway	3/83	25/18670	0.000181567	0.00676998	0.00511493	CD55/CD180/LY96	3
BP	GO:0051480	regulation of cytosolic calcium ion concentration	8/83	357/18670	0.000187136	0.00676998	0.00511493	MS4A1/CD38/CD55/GJA1/SAA1/CCL21/CXCL13/PROK2	8
BP	GO:0048247	lymphocyte chemotaxis	4/83	64/18670	0.00018834	0.00676998	0.00511493	GPR183/SAA1/CCL21/CXCL13	4
BP	GO:0007249	I-kappaB kinase/NF-kappaB signaling	7/83	269/18670	0.000194695	0.00687343	0.00519308	RHOH/GJA1/S100A12/CCL21/PIM2/LY96/TNIP3	7
BP	GO:0002548	monocyte chemotaxis	4/83	65/18670	0.000200015	0.0068805	0.00519843	ANXA1/S100A12/CCL21/GREM1	4
BP	GO:0002460	adaptive immune response based on somatic recombination of immune receptors built from immunoglobulin superfamily domains	8/83	361/18670	0.000201856	0.0068805	0.00519843	ANXA1/C4BPA/C4BPB/CD27/CD55/IL13RA2/CXCL13/IL33	8
BP	GO:0007565	female pregnancy	6/83	192/18670	0.00021407	0.00717315	0.00541953	CD38/GJA1/MMP7/MMP9/PTGS2/TIMP1	6
BP	GO:0010818	T cell chemotaxis	3/83	28/18670	0.000256139	0.00843979	0.00637652	GPR183/CCL21/CXCL13	3
BP	GO:0051249	regulation of lymphocyte activation	9/83	485/18670	0.000299243	0.00969843	0.00732746	ANXA1/CD27/CD38/CD55/GPR183/CCL21/MZB1/LAX1/BANK1	9
BP	GO:0061844	antimicrobial humoral immune response mediated by antimicrobial peptide	4/83	73/18670	0.000312999	0.00998062	0.00754066	CXCL1/S100A12/CXCL6/CXCL13	4
BP	GO:0072503	cellular divalent inorganic cation homeostasis	9/83	493/18670	0.000337322	0.0105855	0.00799765	MS4A1/CD38/CD55/GJA1/S100A8/SAA1/CCL21/CXCL13/PROK2	9
BP	GO:0150076	neuroinflammatory response	4/83	75/18670	0.000347179	0.0107246	0.00810276	MMP3/MMP9/PTGS2/IL33	4
BP	GO:0045907	positive regulation of vasoconstriction	3/83	32/18670	0.000382867	0.0116183	0.00877796	CD38/GJA1/PTGS2	3
BP	GO:0002831	regulation of response to biotic stimulus	5/83	139/18670	0.000387863	0.0116183	0.00877796	CD55/CD180/MMP12/CXCL6/LY96	5
BP	GO:0044706	multi-multicellular organism process	6/83	222/18670	0.000465256	0.0135266	0.0102198	CD38/GJA1/MMP7/MMP9/PTGS2/TIMP1	6
BP	GO:0070663	regulation of leukocyte proliferation	6/83	222/18670	0.000465256	0.0135266	0.0102198	ANXA1/CD38/CD55/GPR183/GREM1/MZB1	6
BP	GO:2000106	regulation of leukocyte apoptotic process	4/83	83/18670	0.00051095	0.0146398	0.0110608	ANXA1/CD27/CCL21/SLC7A11	4
BP	GO:0071634	regulation of transforming growth factor beta production	3/83	36/18670	0.000544128	0.0153677	0.0116108	CDH3/PTGS2/SERPINB7	3
BP	GO:0001776	leukocyte homeostasis	4/83	86/18670	0.000584526	0.0162762	0.0122971	ANXA1/GPR183/CXCL6/SLC7A11	4
BP	GO:0050729	positive regulation of inflammatory response	5/83	153/18670	0.000601106	0.0165054	0.0124703	PTGS2/S100A8/S100A12/OSMR/IL33	5
BP	GO:0006767	water-soluble vitamin metabolic process	4/83	88/18670	0.000637569	0.016617	0.0125547	SLC2A3/TCN1/VNN2/KYNU	4
BP	GO:0070098	chemokine-mediated signaling pathway	4/83	88/18670	0.000637569	0.016617	0.0125547	CXCL1/CCL21/CXCL6/CXCL13	4
BP	GO:0002707	negative regulation of lymphocyte mediated immunity	3/83	38/18670	0.000638792	0.016617	0.0125547	C4BPA/C4BPB/SERPINB4	3
BP	GO:0071604	transforming growth factor beta production	3/83	38/18670	0.000638792	0.016617	0.0125547	CDH3/PTGS2/SERPINB7	3
BP	GO:0043122	regulation of I-kappaB kinase/NF-kappaB signaling	6/83	237/18670	0.000656224	0.0168488	0.0127298	RHOH/GJA1/S100A12/CCL21/PIM2/TNIP3	6
BP	GO:0071674	mononuclear cell migration	4/83	90/18670	0.00069394	0.0175887	0.0132888	ANXA1/S100A12/CCL21/GREM1	4
BP	GO:0002673	regulation of acute inflammatory response	5/83	159/18670	0.000715426	0.0179038	0.0135268	C4BPA/C4BPB/CD55/PTGS2/OSMR	5
BP	GO:0002823	negative regulation of adaptive immune response based on somatic recombination of immune receptors built from immunoglobulin superfamily domains	3/83	40/18670	0.000743363	0.0181438	0.0137082	C4BPA/C4BPB/IL33	3
BP	GO:0007159	leukocyte cell-cell adhesion	7/83	337/18670	0.000752551	0.0181438	0.0137082	ANXA1/CD27/CD55/S100A8/CCL21/SELL/LAX1	7
BP	GO:0043405	regulation of MAP kinase activity	7/83	337/18670	0.000752551	0.0181438	0.0137082	DUSP4/S100A12/SAA1/SERPINB3/DKK1/LAX1/PROK2	7
BP	GO:0010955	negative regulation of protein processing	3/83	41/18670	0.000799489	0.0188165	0.0142165	C4BPA/C4BPB/CD55	3
BP	GO:1903318	negative regulation of protein maturation	3/83	41/18670	0.000799489	0.0188165	0.0142165	C4BPA/C4BPB/CD55	3
BP	GO:0001101	response to acid chemical	7/83	343/18670	0.000834483	0.019289	0.0145734	CD38/COL4A1/GJA1/TNC/PTGS2/CCL21/DKK1	7
BP	GO:0002713	negative regulation of B cell mediated immunity	2/83	10/18670	0.00085859	0.019289	0.0145734	C4BPA/C4BPB	2
BP	GO:0002890	negative regulation of immunoglobulin mediated immune response	2/83	10/18670	0.00085859	0.019289	0.0145734	C4BPA/C4BPB	2
BP	GO:0048021	regulation of melanin biosynthetic process	2/83	10/18670	0.00085859	0.019289	0.0145734	CDH3/SLC7A11	2
BP	GO:1990868	response to chemokine	4/83	97/18670	0.000919107	0.0201897	0.015254	CXCL1/CCL21/CXCL6/CXCL13	4
BP	GO:1990869	cellular response to chemokine	4/83	97/18670	0.000919107	0.0201897	0.015254	CXCL1/CCL21/CXCL6/CXCL13	4
BP	GO:0006874	cellular calcium ion homeostasis	8/83	458/18670	0.000974136	0.0211634	0.0159896	MS4A1/CD38/CD55/GJA1/SAA1/CCL21/CXCL13/PROK2	8
BP	GO:0055024	regulation of cardiac muscle tissue development	4/83	100/18670	0.00102974	0.0218081	0.0164767	GJA1/DKK1/ZFPM2/GREM1	4
BP	GO:0002638	negative regulation of immunoglobulin production	2/83	11/18670	0.00104636	0.0218081	0.0164767	IL13RA2/IL33	2
BP	GO:0002923	regulation of humoral immune response mediated by circulating immunoglobulin	2/83	11/18670	0.00104636	0.0218081	0.0164767	C4BPA/C4BPB	2
BP	GO:0002820	negative regulation of adaptive immune response	3/83	45/18670	0.00105071	0.0218081	0.0164767	C4BPA/C4BPB/IL33	3
BP	GO:0042110	T cell activation	8/83	464/18670	0.00105897	0.0218081	0.0164767	ANXA1/RHOH/CD27/CD55/GPR183/GJA1/CCL21/LAX1	8
BP	GO:0033628	regulation of cell adhesion mediated by integrin	3/83	46/18670	0.00112043	0.022836	0.0172533	PLAU/CCL21/CXCL13	3
BP	GO:0018958	phenol-containing compound metabolic process	4/83	103/18670	0.00114942	0.0230072	0.0173827	CDH3/SLC7A11/DUOX2/DUOXA2	4
BP	GO:0055074	calcium ion homeostasis	8/83	471/18670	0.00116533	0.0230072	0.0173827	MS4A1/CD38/CD55/GJA1/SAA1/CCL21/CXCL13/PROK2	8
BP	GO:0071887	leukocyte apoptotic process	4/83	104/18670	0.00119139	0.0230072	0.0173827	ANXA1/CD27/CCL21/SLC7A11	4
BP	GO:0006953	acute-phase response	3/83	47/18670	0.00119301	0.0230072	0.0173827	SERPINA3/PTGS2/SAA1	3
BP	GO:0048736	appendage development	5/83	179/18670	0.00121606	0.0230072	0.0173827	GJA1/PRRX1/DKK1/SLC7A11/GREM1	5
BP	GO:0060173	limb development	5/83	179/18670	0.00121606	0.0230072	0.0173827	GJA1/PRRX1/DKK1/SLC7A11/GREM1	5
BP	GO:0008228	opsonization	2/83	12/18670	0.00125201	0.0230072	0.0173827	C4BPA/C4BPB	2
BP	GO:0031392	regulation of prostaglandin biosynthetic process	2/83	12/18670	0.00125201	0.0230072	0.0173827	ANXA1/PTGS2	2
BP	GO:0060394	negative regulation of pathway-restricted SMAD protein phosphorylation	2/83	12/18670	0.00125201	0.0230072	0.0173827	DKK1/GREM1	2
BP	GO:1900376	regulation of secondary metabolite biosynthetic process	2/83	12/18670	0.00125201	0.0230072	0.0173827	CDH3/SLC7A11	2
BP	GO:0030850	prostate gland development	3/83	48/18670	0.00126848	0.0230072	0.0173827	ANXA1/TNC/SERPINB5	3
BP	GO:0046850	regulation of bone remodeling	3/83	48/18670	0.00126848	0.0230072	0.0173827	CD38/GJA1/GREM1	3
BP	GO:0002686	negative regulation of leukocyte migration	3/83	49/18670	0.0013469	0.0242075	0.0182895	CCL21/GREM1/IL33	3
BP	GO:0032526	response to retinoic acid	4/83	108/18670	0.00137005	0.024252	0.0183231	CD38/GJA1/TNC/DKK1	4
BP	GO:0050864	regulation of B cell activation	5/83	184/18670	0.00137391	0.024252	0.0183231	CD27/CD38/GPR183/MZB1/BANK1	5
BP	GO:0006939	smooth muscle contraction	4/83	110/18670	0.00146604	0.0256493	0.0193788	CD38/PTGS2/CALCRL/PROK2	4
BP	GO:0002696	positive regulation of leukocyte activation	7/83	380/18670	0.00150824	0.0258332	0.0195178	ANXA1/CD27/CD38/CD55/GPR183/CCL21/IL33	7
BP	GO:0007566	embryo implantation	3/83	51/18670	0.00151274	0.0258332	0.0195178	MMP9/PTGS2/TIMP1	3
BP	GO:0072676	lymphocyte migration	4/83	111/18670	0.00151576	0.0258332	0.0195178	GPR183/SAA1/CCL21/CXCL13	4
BP	GO:0002791	regulation of peptide secretion	8/83	500/18670	0.0017006	0.028514	0.0215432	ANXA1/CD38/GJA1/MMP12/S100A8/SAA1/BANK1/IL33	8
BP	GO:0043455	regulation of secondary metabolic process	2/83	14/18670	0.00171632	0.028514	0.0215432	CDH3/SLC7A11	2
BP	GO:2001279	regulation of unsaturated fatty acid biosynthetic process	2/83	14/18670	0.00171632	0.028514	0.0215432	ANXA1/PTGS2	2
BP	GO:1904645	response to amyloid-beta	3/83	54/18670	0.0017846	0.0291966	0.0220589	MMP3/MMP9/MMP12	3
BP	GO:0002793	positive regulation of peptide secretion	6/83	288/18670	0.00178694	0.0291966	0.0220589	CD38/GJA1/MMP12/S100A8/SAA1/IL33	6
BP	GO:0002685	regulation of leukocyte migration	5/83	196/18670	0.00181404	0.0292281	0.0220828	ANXA1/CCL21/CXCL13/GREM1/IL33	5
BP	GO:0007162	negative regulation of cell adhesion	6/83	289/18670	0.00181844	0.0292281	0.0220828	ANXA1/TNC/MMP12/CCL21/TGFBI/LAX1	6
BP	GO:0050867	positive regulation of cell activation	7/83	394/18670	0.00185256	0.0295365	0.0223157	ANXA1/CD27/CD38/CD55/GPR183/CCL21/IL33	7
BP	GO:0051193	regulation of cofactor metabolic process	4/83	119/18670	0.00195654	0.0307394	0.0232246	ME1/MMP3/SLC7A11/DUOXA2	4
BP	GO:0001503	ossification	7/83	398/18670	0.00196138	0.0307394	0.0232246	CTSK/GJA1/TNC/PTGS2/DKK1/GREM1/CTHRC1	7
BP	GO:0046851	negative regulation of bone remodeling	2/83	15/18670	0.00197466	0.0307394	0.0232246	CD38/GREM1	2
BP	GO:0002703	regulation of leukocyte mediated immunity	5/83	201/18670	0.002025	0.0312767	0.0236305	C4BPA/C4BPB/IL13RA2/SERPINB4/CXCL6	5
BP	GO:0042743	hydrogen peroxide metabolic process	3/83	57/18670	0.00208516	0.0319562	0.0241439	MMP3/DUOX2/DUOXA2	3
BP	GO:0019229	regulation of vasoconstriction	3/83	58/18670	0.00219189	0.0330792	0.0249923	CD38/GJA1/PTGS2	3
BP	GO:0031663	lipopolysaccharide-mediated signaling pathway	3/83	58/18670	0.00219189	0.0330792	0.0249923	CD55/CD180/LY96	3
BP	GO:0001780	neutrophil homeostasis	2/83	16/18670	0.00225026	0.0331997	0.0250834	ANXA1/SLC7A11	2
BP	GO:0010820	positive regulation of T cell chemotaxis	2/83	16/18670	0.00225026	0.0331997	0.0250834	CCL21/CXCL13	2
BP	GO:0045986	negative regulation of smooth muscle contraction	2/83	16/18670	0.00225026	0.0331997	0.0250834	PTGS2/CALCRL	2
BP	GO:0050670	regulation of lymphocyte proliferation	5/83	208/18670	0.00234978	0.0344112	0.0259987	ANXA1/CD38/CD55/GPR183/MZB1	5
BP	GO:0032944	regulation of mononuclear cell proliferation	5/83	209/18670	0.0023991	0.0348345	0.0263185	ANXA1/CD38/CD55/GPR183/MZB1	5
BP	GO:0045576	mast cell activation	3/83	60/18670	0.00241541	0.0348345	0.0263185	RHOH/IL13RA2/S100A12	3
BP	GO:0009612	response to mechanical stimulus	5/83	210/18670	0.00244916	0.0348345	0.0263185	CHI3L1/GJA1/TNC/MMP7/PTGS2	5
BP	GO:0050707	regulation of cytokine secretion	5/83	210/18670	0.00244916	0.0348345	0.0263185	ANXA1/MMP12/SAA1/BANK1/IL33	5
BP	GO:0030888	regulation of B cell proliferation	3/83	61/18670	0.00253226	0.0351567	0.0265619	CD38/GPR183/MZB1	3
BP	GO:0006590	thyroid hormone generation	2/83	17/18670	0.00254295	0.0351567	0.0265619	DUOX2/DUOXA2	2
BP	GO:0010819	regulation of T cell chemotaxis	2/83	17/18670	0.00254295	0.0351567	0.0265619	CCL21/CXCL13	2
BP	GO:0050665	hydrogen peroxide biosynthetic process	2/83	17/18670	0.00254295	0.0351567	0.0265619	DUOX2/DUOXA2	2
BP	GO:0050671	positive regulation of lymphocyte proliferation	4/83	130/18670	0.00269752	0.0370347	0.0279809	ANXA1/CD38/CD55/GPR183	4
BP	GO:0030183	B cell differentiation	4/83	131/18670	0.00277319	0.0373388	0.0282106	MS4A1/CD27/CD79A/GPR183	4
BP	GO:0032946	positive regulation of mononuclear cell proliferation	4/83	131/18670	0.00277319	0.0373388	0.0282106	ANXA1/CD38/CD55/GPR183	4
BP	GO:0002637	regulation of immunoglobulin production	3/83	63/18670	0.00277633	0.0373388	0.0282106	IL13RA2/MZB1/IL33	3
BP	GO:0016064	immunoglobulin mediated immune response	5/83	218/18670	0.0028775	0.0384379	0.029041	C4BPA/C4BPB/CD27/CD55/IL13RA2	5
BP	GO:0060135	maternal process involved in female pregnancy	3/83	64/18670	0.00290361	0.0385264	0.0291078	GJA1/MMP7/PTGS2	3
BP	GO:0002920	regulation of humoral immune response	4/83	134/18670	0.0030089	0.0389188	0.0294044	C4BPA/C4BPB/CD55/CXCL13	4
BP	GO:0006766	vitamin metabolic process	4/83	134/18670	0.0030089	0.0389188	0.0294044	SLC2A3/TCN1/VNN2/KYNU	4
BP	GO:0032355	response to estradiol	4/83	134/18670	0.0030089	0.0389188	0.0294044	ANXA1/CD38/GJA1/PTGS2	4
BP	GO:0006940	regulation of smooth muscle contraction	3/83	65/18670	0.00303442	0.0389188	0.0294044	PTGS2/CALCRL/PROK2	3
BP	GO:0072678	T cell migration	3/83	65/18670	0.00303442	0.0389188	0.0294044	GPR183/CCL21/CXCL13	3
BP	GO:0019724	B cell mediated immunity	5/83	221/18670	0.0030513	0.0389188	0.0294044	C4BPA/C4BPB/CD27/CD55/IL13RA2	5
BP	GO:0070665	positive regulation of leukocyte proliferation	4/83	139/18670	0.0034316	0.0432492	0.0326761	ANXA1/CD38/CD55/GPR183	4
BP	GO:0033627	cell adhesion mediated by integrin	3/83	68/18670	0.00344844	0.0432492	0.0326761	PLAU/CCL21/CXCL13	3
BP	GO:0001655	urogenital system development	6/83	330/18670	0.00351455	0.0432492	0.0326761	ANXA1/COL4A1/TNC/MMP9/SERPINB5/SERPINB7	6
BP	GO:0033630	positive regulation of cell adhesion mediated by integrin	2/83	20/18670	0.00352206	0.0432492	0.0326761	CCL21/CXCL13	2
BP	GO:0034104	negative regulation of tissue remodeling	2/83	20/18670	0.00352206	0.0432492	0.0326761	CD38/GREM1	2
BP	GO:0071636	positive regulation of transforming growth factor beta production	2/83	20/18670	0.00352206	0.0432492	0.0326761	PTGS2/SERPINB7	2
BP	GO:0051251	positive regulation of lymphocyte activation	6/83	334/18670	0.00372758	0.0454903	0.0343693	ANXA1/CD27/CD38/CD55/GPR183/CCL21	6
BP	GO:0007596	blood coagulation	6/83	336/18670	0.00383763	0.0456783	0.0345113	C4BPB/ENTPD1/PLAU/SAA1/ZFPM2/SLC7A11	6
BP	GO:0010310	regulation of hydrogen peroxide metabolic process	2/83	21/18670	0.00388161	0.0456783	0.0345113	MMP3/DUOXA2	2
BP	GO:0017000	antibiotic biosynthetic process	2/83	21/18670	0.00388161	0.0456783	0.0345113	DUOX2/DUOXA2	2
BP	GO:0042403	thyroid hormone metabolic process	2/83	21/18670	0.00388161	0.0456783	0.0345113	DUOX2/DUOXA2	2
BP	GO:0042438	melanin biosynthetic process	2/83	21/18670	0.00388161	0.0456783	0.0345113	CDH3/SLC7A11	2
BP	GO:0140131	positive regulation of lymphocyte chemotaxis	2/83	21/18670	0.00388161	0.0456783	0.0345113	CCL21/CXCL13	2
BP	GO:0006979	response to oxidative stress	7/83	451/18670	0.00392512	0.0459169	0.0346917	ANXA1/CD38/MMP3/MMP9/PTGS2/SLC7A11/DUOX2	7
BP	GO:0002822	regulation of adaptive immune response based on somatic recombination of immune receptors built from immunoglobulin superfamily domains	4/83	145/18670	0.00399016	0.0464032	0.035059	ANXA1/C4BPA/C4BPB/IL33	4
BP	GO:0002224	toll-like receptor signaling pathway	4/83	146/18670	0.00408888	0.0467615	0.0353298	CTSK/S100A8/LY96/TNIP3	4
BP	GO:0007599	hemostasis	6/83	341/18670	0.00412332	0.0467615	0.0353298	C4BPB/ENTPD1/PLAU/SAA1/ZFPM2/SLC7A11	6
BP	GO:0050817	coagulation	6/83	342/18670	0.0041823	0.0467615	0.0353298	C4BPB/ENTPD1/PLAU/SAA1/ZFPM2/SLC7A11	6
BP	GO:1903524	positive regulation of blood circulation	3/83	73/18670	0.00421213	0.0467615	0.0353298	CD38/GJA1/PTGS2	3
BP	GO:0033002	muscle cell proliferation	5/83	239/18670	0.00425734	0.0467615	0.0353298	GJA1/MMP9/PTGS2/CALCRL/ZFPM2	5
BP	GO:0006582	melanin metabolic process	2/83	22/18670	0.0042575	0.0467615	0.0353298	CDH3/SLC7A11	2
BP	GO:0006925	inflammatory cell apoptotic process	2/83	22/18670	0.0042575	0.0467615	0.0353298	ANXA1/SLC7A11	2
BP	GO:0033622	integrin activation	2/83	22/18670	0.0042575	0.0467615	0.0353298	CXCL13/MZB1	2
BP	GO:0045723	positive regulation of fatty acid biosynthetic process	2/83	22/18670	0.0042575	0.0467615	0.0353298	ANXA1/PTGS2	2
BP	GO:0048305	immunoglobulin secretion	2/83	22/18670	0.0042575	0.0467615	0.0353298	LAX1/IL33	2
BP	GO:0061041	regulation of wound healing	4/83	148/18670	0.00429125	0.0468718	0.0354131	ANXA1/GJA1/PLAU/DUOX2	4
BP	GO:0001819	positive regulation of cytokine production	7/83	464/18670	0.00457984	0.0497491	0.037587	ANXA1/MMP12/PTGS2/SAA1/SERPINB7/LY96/IL33	7
BP	GO:0019674	NAD metabolic process	3/83	76/18670	0.00471578	0.0503984	0.0380775	CD38/PTGS2/KYNU	3
BP	GO:0042310	vasoconstriction	3/83	76/18670	0.00471578	0.0503984	0.0380775	CD38/GJA1/PTGS2	3
BP	GO:0016202	regulation of striated muscle tissue development	4/83	152/18670	0.00471608	0.0503984	0.0380775	GJA1/DKK1/ZFPM2/GREM1	4
BP	GO:0002449	lymphocyte mediated immunity	6/83	352/18670	0.00480707	0.0510945	0.0386035	C4BPA/C4BPB/CD27/CD55/IL13RA2/SERPINB4	6
BP	GO:0030098	lymphocyte differentiation	6/83	353/18670	0.00487313	0.0515197	0.0389247	ANXA1/RHOH/MS4A1/CD27/CD79A/GPR183	6
BP	GO:0050708	regulation of protein secretion	7/83	472/18670	0.00502196	0.0522146	0.0394497	ANXA1/CD38/GJA1/MMP12/SAA1/BANK1/IL33	7
BP	GO:1901861	regulation of muscle tissue development	4/83	155/18670	0.00505269	0.0522146	0.0394497	GJA1/DKK1/ZFPM2/GREM1	4
BP	GO:0002407	dendritic cell chemotaxis	2/83	24/18670	0.00505769	0.0522146	0.0394497	GPR183/CCL21	2
BP	GO:0046697	decidualization	2/83	24/18670	0.00505769	0.0522146	0.0394497	GJA1/PTGS2	2
BP	GO:0043407	negative regulation of MAP kinase activity	3/83	78/18670	0.00507092	0.0522146	0.0394497	DUSP4/SERPINB3/LAX1	3
BP	GO:0048634	regulation of muscle organ development	4/83	156/18670	0.00516838	0.0529424	0.0399996	GJA1/DKK1/ZFPM2/GREM1	4
BP	GO:0071260	cellular response to mechanical stimulus	3/83	79/18670	0.00525437	0.0535458	0.0404555	GJA1/MMP7/PTGS2	3
BP	GO:0032461	positive regulation of protein oligomerization	2/83	25/18670	0.0054817	0.0552925	0.0417752	MMP1/MMP3	2
BP	GO:0050901	leukocyte tethering or rolling	2/83	25/18670	0.0054817	0.0552925	0.0417752	CCL21/SELL	2
BP	GO:0022409	positive regulation of cell-cell adhesion	5/83	255/18670	0.00558659	0.0560644	0.0423584	ANXA1/CD27/CD55/CCL21/CXCL13	5
BP	GO:0002819	regulation of adaptive immune response	4/83	160/18670	0.00564892	0.0564036	0.0426147	ANXA1/C4BPA/C4BPB/IL33	4
BP	GO:0032102	negative regulation of response to external stimulus	6/83	365/18670	0.00571906	0.056817	0.042927	GJA1/PLAU/SAA1/CALCRL/CXCL13/GREM1	6
BP	GO:0043154	negative regulation of cysteine-type endopeptidase activity involved in apoptotic process	3/83	84/18670	0.00623142	0.0611989	0.0462377	CD27/MMP9/PTGS2	3
BP	GO:0097756	negative regulation of blood vessel diameter	3/83	84/18670	0.00623142	0.0611989	0.0462377	CD38/GJA1/PTGS2	3
BP	GO:0000188	inactivation of MAPK activity	2/83	27/18670	0.00637682	0.0611989	0.0462377	DUSP4/LAX1	2
BP	GO:0002825	regulation of T-helper 1 type immune response	2/83	27/18670	0.00637682	0.0611989	0.0462377	ANXA1/IL33	2
BP	GO:0036336	dendritic cell migration	2/83	27/18670	0.00637682	0.0611989	0.0462377	GPR183/CCL21	2
BP	GO:0045932	negative regulation of muscle contraction	2/83	27/18670	0.00637682	0.0611989	0.0462377	PTGS2/CALCRL	2
BP	GO:1901623	regulation of lymphocyte chemotaxis	2/83	27/18670	0.00637682	0.0611989	0.0462377	CCL21/CXCL13	2
BP	GO:0070542	response to fatty acid	3/83	86/18670	0.00665054	0.0631376	0.0477024	TNC/PTGS2/CCL21	3
BP	GO:0001906	cell killing	4/83	168/18670	0.00669774	0.0631376	0.0477024	CD55/S100A12/SERPINB4/CXCL6	4
BP	GO:0001516	prostaglandin biosynthetic process	2/83	28/18670	0.00684764	0.0631376	0.0477024	ANXA1/PTGS2	2
BP	GO:0033688	regulation of osteoblast proliferation	2/83	28/18670	0.00684764	0.0631376	0.0477024	GREM1/CTHRC1	2
BP	GO:0046457	prostanoid biosynthetic process	2/83	28/18670	0.00684764	0.0631376	0.0477024	ANXA1/PTGS2	2
BP	GO:0060512	prostate gland morphogenesis	2/83	28/18670	0.00684764	0.0631376	0.0477024	TNC/SERPINB5	2
BP	GO:0050714	positive regulation of protein secretion	5/83	268/18670	0.00686427	0.0631376	0.0477024	CD38/GJA1/MMP12/SAA1/IL33	5
BP	GO:0045844	positive regulation of striated muscle tissue development	3/83	87/18670	0.00686625	0.0631376	0.0477024	GJA1/ZFPM2/GREM1	3
BP	GO:0048636	positive regulation of muscle organ development	3/83	87/18670	0.00686625	0.0631376	0.0477024	GJA1/ZFPM2/GREM1	3
BP	GO:0034103	regulation of tissue remodeling	3/83	88/18670	0.00708609	0.0645585	0.0487759	CD38/GJA1/GREM1	3
BP	GO:1901863	positive regulation of muscle tissue development	3/83	88/18670	0.00708609	0.0645585	0.0487759	GJA1/ZFPM2/GREM1	3
BP	GO:0030324	lung development	4/83	172/18670	0.0072675	0.0653103	0.0493439	CHI3L1/TNC/ZFPM2/SLC7A11	4
BP	GO:0032602	chemokine production	3/83	89/18670	0.00731007	0.0653103	0.0493439	S100A8/CXCL6/IL33	3
BP	GO:0033032	regulation of myeloid cell apoptotic process	2/83	29/18670	0.00733378	0.0653103	0.0493439	ANXA1/SLC7A11	2
BP	GO:0044550	secondary metabolite biosynthetic process	2/83	29/18670	0.00733378	0.0653103	0.0493439	CDH3/SLC7A11	2
BP	GO:0072606	interleukin-8 secretion	2/83	29/18670	0.00733378	0.0653103	0.0493439	ANXA1/CHI3L1	2
BP	GO:0002695	negative regulation of leukocyte activation	4/83	175/18670	0.00771523	0.0683991	0.0516776	ANXA1/IL13RA2/LAX1/BANK1	4
BP	GO:0002828	regulation of type 2 immune response	2/83	30/18670	0.00783509	0.0688312	0.0520041	ANXA1/IL33	2
BP	GO:0061037	negative regulation of cartilage development	2/83	30/18670	0.00783509	0.0688312	0.0520041	CTSK/GREM1	2
BP	GO:0030323	respiratory tube development	4/83	176/18670	0.00786842	0.0688312	0.0520041	CHI3L1/TNC/ZFPM2/SLC7A11	4
BP	GO:0035710	CD4-positive, alpha-beta T cell activation	3/83	92/18670	0.00800705	0.0694296	0.0524562	ANXA1/CD55/GPR183	3
BP	GO:2000117	negative regulation of cysteine-type endopeptidase activity	3/83	92/18670	0.00800705	0.0694296	0.0524562	CD27/MMP9/PTGS2	3
BP	GO:0033273	response to vitamin	3/83	93/18670	0.00824779	0.069961	0.0528577	TNC/PTGS2/KYNU	3
BP	GO:0030100	regulation of endocytosis	5/83	281/18670	0.0083343	0.069961	0.0528577	C4BPA/C4BPB/CCL21/DKK1/GREM1	5
BP	GO:1903034	regulation of response to wounding	4/83	179/18670	0.00833997	0.069961	0.0528577	ANXA1/GJA1/PLAU/DUOX2	4
BP	GO:0002675	positive regulation of acute inflammatory response	2/83	31/18670	0.00835144	0.069961	0.0528577	PTGS2/OSMR	2
BP	GO:0010165	response to X-ray	2/83	31/18670	0.00835144	0.069961	0.0528577	ANXA1/IKBIP	2
BP	GO:0033687	osteoblast proliferation	2/83	31/18670	0.00835144	0.069961	0.0528577	GREM1/CTHRC1	2
BP	GO:0034694	response to prostaglandin	2/83	31/18670	0.00835144	0.069961	0.0528577	TNC/CCL21	2
BP	GO:2000406	positive regulation of T cell migration	2/83	31/18670	0.00835144	0.069961	0.0528577	CCL21/CXCL13	2
BP	GO:0045987	positive regulation of smooth muscle contraction	2/83	32/18670	0.00888268	0.0740973	0.0559828	PTGS2/PROK2	2
BP	GO:0002440	production of molecular mediator of immune response	5/83	286/18670	0.0089538	0.0743768	0.0561939	CD55/IL13RA2/MZB1/LAX1/IL33	5
BP	GO:0043123	positive regulation of I-kappaB kinase/NF-kappaB signaling	4/83	183/18670	0.00899707	0.0744234	0.0562292	GJA1/S100A12/CCL21/PIM2	4
BP	GO:0006732	coenzyme metabolic process	6/83	403/18670	0.00911014	0.0744246	0.05623	CD38/ME1/PTGS2/SLC2A3/VNN2/KYNU	6
BP	GO:0022407	regulation of cell-cell adhesion	6/83	403/18670	0.00911014	0.0744246	0.05623	ANXA1/CD27/CD55/CCL21/CXCL13/LAX1	6
BP	GO:0045785	positive regulation of cell adhesion	6/83	403/18670	0.00911014	0.0744246	0.05623	ANXA1/CD27/CD55/SAA1/CCL21/CXCL13	6
BP	GO:0043900	regulation of multi-organism process	6/83	405/18670	0.00932135	0.0756603	0.0571637	CD55/CD180/MMP12/CXCL6/TIMP1/LY96	6
BP	GO:0046328	regulation of JNK cascade	4/83	185/18670	0.00933795	0.0756603	0.0571637	CD27/SERPINB3/CCL21/DKK1	4
BP	GO:0002756	MyD88-independent toll-like receptor signaling pathway	2/83	33/18670	0.00942867	0.0757743	0.0572498	LY96/TNIP3	2
BP	GO:0033028	myeloid cell apoptotic process	2/83	33/18670	0.00942867	0.0757743	0.0572498	ANXA1/SLC7A11	2
BP	GO:0002042	cell migration involved in sprouting angiogenesis	3/83	98/18670	0.00951525	0.0758534	0.0573096	ANXA1/PTGS2/GREM1	3
BP	GO:0031341	regulation of cell killing	3/83	98/18670	0.00951525	0.0758534	0.0573096	CD55/SERPINB4/CXCL6	3
BP	GO:0043648	dicarboxylic acid metabolic process	3/83	99/18670	0.00978161	0.0776636	0.0586772	ME1/KYNU/SLC7A11	3
BP	GO:0045920	negative regulation of exocytosis	2/83	34/18670	0.00998928	0.0788035	0.0595385	ANXA1/IL13RA2	2
BP	GO:0019362	pyridine nucleotide metabolic process	4/83	189/18670	0.0100448	0.0788035	0.0595385	CD38/ME1/PTGS2/KYNU	4
BP	GO:0046496	nicotinamide nucleotide metabolic process	4/83	189/18670	0.0100448	0.0788035	0.0595385	CD38/ME1/PTGS2/KYNU	4
BP	GO:0048661	positive regulation of smooth muscle cell proliferation	3/83	101/18670	0.0103273	0.0806998	0.0609712	MMP9/PTGS2/CALCRL	3
BP	GO:0001893	maternal placenta development	2/83	35/18670	0.0105644	0.0812675	0.0614001	GJA1/PTGS2	2
BP	GO:0002701	negative regulation of production of molecular mediator of immune response	2/83	35/18670	0.0105644	0.0812675	0.0614001	IL13RA2/IL33	2
BP	GO:0034142	toll-like receptor 4 signaling pathway	2/83	35/18670	0.0105644	0.0812675	0.0614001	LY96/TNIP3	2
BP	GO:0042092	type 2 immune response	2/83	35/18670	0.0105644	0.0812675	0.0614001	ANXA1/IL33	2
BP	GO:0051222	positive regulation of protein transport	6/83	418/18670	0.0107807	0.0823278	0.0622012	CD38/GJA1/MMP12/PTGS2/SAA1/IL33	6
BP	GO:0002377	immunoglobulin production	4/83	193/18670	0.0107855	0.0823278	0.0622012	IL13RA2/MZB1/LAX1/IL33	4
BP	GO:0048259	regulation of receptor-mediated endocytosis	3/83	103/18670	0.0108904	0.082559	0.0623758	CCL21/DKK1/GREM1	3
BP	GO:0043588	skin development	6/83	419/18670	0.0108993	0.082559	0.0623758	ANXA1/CDH3/CTSK/KRT6B/PI3/DKK1	6
BP	GO:2000516	positive regulation of CD4-positive, alpha-beta T cell activation	2/83	36/18670	0.0111538	0.0839567	0.0634319	ANXA1/CD55	2
BP	GO:0072524	pyridine-containing compound metabolic process	4/83	195/18670	0.0111688	0.0839567	0.0634319	CD38/ME1/PTGS2/KYNU	4
BP	GO:1901342	regulation of vasculature development	6/83	422/18670	0.0112607	0.0843271	0.0637117	ANXA1/CHI3L1/PTGS2/SERPINB7/CXCL13/PROK2	6
BP	GO:1903037	regulation of leukocyte cell-cell adhesion	5/83	304/18670	0.0114477	0.0848521	0.0641084	ANXA1/CD27/CD55/CCL21/LAX1	5
BP	GO:0002221	pattern recognition receptor signaling pathway	4/83	197/18670	0.0115607	0.0848521	0.0641084	CTSK/S100A8/LY96/TNIP3	4
BP	GO:0030216	keratinocyte differentiation	5/83	305/18670	0.0115988	0.0848521	0.0641084	ANXA1/CDH3/CTSK/KRT6B/PI3	5
BP	GO:0033280	response to vitamin D	2/83	37/18670	0.0117574	0.0848521	0.0641084	TNC/PTGS2	2
BP	GO:0034405	response to fluid shear stress	2/83	37/18670	0.0117574	0.0848521	0.0641084	GJA1/PTGS2	2
BP	GO:0045923	positive regulation of fatty acid metabolic process	2/83	37/18670	0.0117574	0.0848521	0.0641084	ANXA1/PTGS2	2
BP	GO:0090050	positive regulation of cell migration involved in sprouting angiogenesis	2/83	37/18670	0.0117574	0.0848521	0.0641084	ANXA1/PTGS2	2
BP	GO:2000403	positive regulation of lymphocyte migration	2/83	37/18670	0.0117574	0.0848521	0.0641084	CCL21/CXCL13	2
BP	GO:0031099	regeneration	4/83	198/18670	0.01176	0.0848521	0.0641084	ANXA1/GJA1/TNC/PRRX1	4
BP	GO:0060541	respiratory system development	4/83	198/18670	0.01176	0.0848521	0.0641084	CHI3L1/TNC/ZFPM2/SLC7A11	4
BP	GO:0050866	negative regulation of cell activation	4/83	199/18670	0.0119614	0.0859919	0.0649695	ANXA1/IL13RA2/LAX1/BANK1	4
BP	GO:0051047	positive regulation of secretion	6/83	428/18670	0.0120089	0.08602	0.0649908	CD38/GJA1/MMP12/S100A8/SAA1/IL33	6
BP	GO:0048608	reproductive structure development	6/83	431/18670	0.0123959	0.0884715	0.066843	ANXA1/GJA1/TNC/SERPINB5/PTGS2/ZFPM2	6
BP	GO:0006575	cellular modified amino acid metabolic process	4/83	202/18670	0.0125791	0.089136	0.067345	VNN2/SLC7A11/DUOX2/DUOXA2	4
BP	GO:0050870	positive regulation of T cell activation	4/83	202/18670	0.0125791	0.089136	0.067345	ANXA1/CD27/CD55/CCL21	4
BP	GO:0030278	regulation of ossification	4/83	203/18670	0.0127895	0.0899963	0.067995	GJA1/DKK1/GREM1/CTHRC1	4
BP	GO:0061458	reproductive system development	6/83	434/18670	0.0127916	0.0899963	0.067995	ANXA1/GJA1/TNC/SERPINB5/PTGS2/ZFPM2	6
BP	GO:0050863	regulation of T cell activation	5/83	314/18670	0.0130204	0.0912816	0.068966	ANXA1/CD27/CD55/CCL21/LAX1	5
BP	GO:0031623	receptor internalization	3/83	111/18670	0.0133184	0.0929446	0.0702225	CALCRL/DKK1/GREM1	3
BP	GO:0006898	receptor-mediated endocytosis	5/83	316/18670	0.0133517	0.0929446	0.0702225	SAA1/CCL21/CALCRL/DKK1/GREM1	5
BP	GO:0042303	molting cycle	3/83	112/18670	0.0136418	0.0934004	0.0705669	CDH3/PTGS2/DKK1	3
BP	GO:0042633	hair cycle	3/83	112/18670	0.0136418	0.0934004	0.0705669	CDH3/PTGS2/DKK1	3
BP	GO:0050832	defense response to fungus	2/83	40/18670	0.0136522	0.0934004	0.0705669	S100A8/S100A12	2
BP	GO:0006733	oxidoreduction coenzyme metabolic process	4/83	207/18670	0.0136534	0.0934004	0.0705669	CD38/ME1/PTGS2/KYNU	4
BP	GO:0070555	response to interleukin-1	4/83	207/18670	0.0136534	0.0934004	0.0705669	ANXA1/CD38/CHI3L1/CCL21	4
BP	GO:0007568	aging	5/83	321/18670	0.0142047	0.0962363	0.0727095	MMP7/PTGS2/TIMP1/KYNU/DKK1	5
BP	GO:0002688	regulation of leukocyte chemotaxis	3/83	114/18670	0.0143021	0.0962363	0.0727095	CCL21/CXCL13/GREM1	3
BP	GO:0030282	bone mineralization	3/83	114/18670	0.0143021	0.0962363	0.0727095	GJA1/PTGS2/GREM1	3
BP	GO:0030890	positive regulation of B cell proliferation	2/83	41/18670	0.0143113	0.0962363	0.0727095	CD38/GPR183	2
BP	GO:0043403	skeletal muscle tissue regeneration	2/83	41/18670	0.0143113	0.0962363	0.0727095	ANXA1/GJA1	2
BP	GO:1903531	negative regulation of secretion by cell	4/83	211/18670	0.0145536	0.0975341	0.07369	ANXA1/IL13RA2/BANK1/IL33	4
BP	GO:0030449	regulation of complement activation	3/83	115/18670	0.014639	0.0977745	0.0738716	C4BPA/C4BPB/CD55	3
BP	GO:2000257	regulation of protein activation cascade	3/83	116/18670	0.0149803	0.099407	0.0751051	C4BPA/C4BPB/CD55	3
BP	GO:0002639	positive regulation of immunoglobulin production	2/83	42/18670	0.014984	0.099407	0.0751051	MZB1/IL33	2
BP	GO:0051188	cofactor biosynthetic process	5/83	326/18670	0.0150937	0.0998	0.075402	PTGS2/KYNU/SLC7A11/DUOX2/DUOXA2	5
CC	GO:0062023	collagen-containing extracellular matrix	12/85	406/19717	1.67678e-07	1.77739e-05	1.32378e-05	SERPINA3/ANXA1/COL4A1/COL6A3/TNC/MMP9/PCOLCE/S100A8/TGFBI/TIMP1/GREM1/CTHRC1	12
CC	GO:0060205	cytoplasmic vesicle lumen	9/85	338/19717	1.50663e-05	0.000544958	0.000405877	SERPINA3/CHI3L1/CXCL1/S100A8/S100A12/SAA1/SERPINB3/TCN1/TIMP1	9
CC	GO:0031983	vesicle lumen	9/85	339/19717	1.54233e-05	0.000544958	0.000405877	SERPINA3/CHI3L1/CXCL1/S100A8/S100A12/SAA1/SERPINB3/TCN1/TIMP1	9
CC	GO:0034774	secretory granule lumen	8/85	321/19717	7.33378e-05	0.00162846	0.00121285	SERPINA3/CHI3L1/CXCL1/S100A8/S100A12/SERPINB3/TCN1/TIMP1	8
CC	GO:0070820	tertiary granule	6/85	164/19717	7.68141e-05	0.00162846	0.00121285	CD55/CXCL1/MMP9/PLAU/SLC2A3/TCN1	6
CC	GO:0005788	endoplasmic reticulum lumen	7/85	309/19717	0.000376684	0.00665476	0.00495637	COL4A1/COL6A3/TNC/PTGS2/HSPA13/TIMP1/MZB1	7
CC	GO:0042581	specific granule	5/85	160/19717	0.000642803	0.00973387	0.00724965	CHI3L1/CXCL1/PLAU/SLC2A3/TCN1	5
CC	GO:0005604	basement membrane	4/85	95/19717	0.000759844	0.0100679	0.00749846	COL4A1/TNC/TGFBI/TIMP1	4
CC	GO:0034663	endoplasmic reticulum chaperone complex	2/85	11/19717	0.000984985	0.0116009	0.00864022	HSPA13/MZB1	2
CC	GO:1904724	tertiary granule lumen	3/85	55/19717	0.00172563	0.0182917	0.0136234	CXCL1/MMP9/TCN1	3
CC	GO:0035580	specific granule lumen	3/85	62/19717	0.00243434	0.0234581	0.0174713	CHI3L1/CXCL1/TCN1	3
CC	GO:0005581	collagen trimer	3/85	87/19717	0.006316	0.0557913	0.0415526	COL4A1/COL6A3/CTHRC1	3
CC	GO:0009897	external side of plasma membrane	6/85	393/19717	0.00703762	0.0573837	0.0427386	ANXA1/MS4A1/CD27/CD79A/IL13RA2/OSMR	6
CC	GO:0030667	secretory granule membrane	5/85	298/19717	0.00935781	0.070852	0.0527696	CD38/CD55/PLAU/SELL/SLC2A3	5
CC	GO:0045121	membrane raft	5/85	315/19717	0.0116932	0.0784524	0.0584303	MS4A1/CD79A/CD55/GJA1/PTGS2	5
CC	GO:0098857	membrane microdomain	5/85	316/19717	0.0118419	0.0784524	0.0584303	MS4A1/CD79A/CD55/GJA1/PTGS2	5
CC	GO:0098589	membrane region	5/85	328/19717	0.0137273	0.0832499	0.0620034	MS4A1/CD79A/CD55/GJA1/PTGS2	5
CC	GO:0005913	cell-cell adherens junction	3/85	117/19717	0.0141368	0.0832499	0.0620034	ANXA1/CDH3/GJA1	3
MF	GO:0061134	peptidase regulator activity	10/81	219/17697	5.98748e-08	8.48883e-06	7.13315e-06	SERPINA3/CD27/COL6A3/PCOLCE/PI3/SERPINB5/SERPINB3/SERPINB4/TIMP1/SERPINB7	10
MF	GO:0004866	endopeptidase inhibitor activity	9/81	175/17697	1.04204e-07	8.48883e-06	7.13315e-06	SERPINA3/CD27/COL6A3/PI3/SERPINB5/SERPINB3/SERPINB4/TIMP1/SERPINB7	9
MF	GO:0030414	peptidase inhibitor activity	9/81	182/17697	1.45731e-07	8.48883e-06	7.13315e-06	SERPINA3/CD27/COL6A3/PI3/SERPINB5/SERPINB3/SERPINB4/TIMP1/SERPINB7	9
MF	GO:0061135	endopeptidase regulator activity	9/81	182/17697	1.45731e-07	8.48883e-06	7.13315e-06	SERPINA3/CD27/COL6A3/PI3/SERPINB5/SERPINB3/SERPINB4/TIMP1/SERPINB7	9
MF	GO:0004867	serine-type endopeptidase inhibitor activity	7/81	94/17697	2.40165e-07	1.11917e-05	9.40436e-06	SERPINA3/COL6A3/PI3/SERPINB5/SERPINB3/SERPINB4/SERPINB7	7
MF	GO:0004857	enzyme inhibitor activity	11/81	375/17697	1.07391e-06	4.17035e-05	3.50434e-05	SERPINA3/ANXA1/RHOH/CD27/COL6A3/PI3/SERPINB5/SERPINB3/SERPINB4/TIMP1/SERPINB7	11
MF	GO:0004222	metalloendopeptidase activity	6/81	103/17697	7.65089e-06	0.000250209	0.00021025	MMP1/MMP3/MMP7/MMP9/MMP10/MMP12	6
MF	GO:0004252	serine-type endopeptidase activity	7/81	160/17697	8.59086e-06	0.000250209	0.00021025	GZMK/MMP1/MMP3/MMP7/MMP9/PLAU/KLK10	7
MF	GO:0005201	extracellular matrix structural constituent	7/81	163/17697	9.70106e-06	0.00025115	0.000211041	CHI3L1/COL4A1/COL6A3/TNC/PCOLCE/TGFBI/CTHRC1	7
MF	GO:0005518	collagen binding	5/81	67/17697	1.37091e-05	0.000319422	0.00026841	CTSK/MMP9/MMP12/PCOLCE/TGFBI	5
MF	GO:0008236	serine-type peptidase activity	7/81	182/17697	1.98519e-05	0.000420498	0.000353344	GZMK/MMP1/MMP3/MMP7/MMP9/PLAU/KLK10	7
MF	GO:0017171	serine hydrolase activity	7/81	186/17697	2.2837e-05	0.000439374	0.000369205	GZMK/MMP1/MMP3/MMP7/MMP9/PLAU/KLK10	7
MF	GO:0004175	endopeptidase activity	10/81	427/17697	2.45144e-05	0.000439374	0.000369205	CTSK/GZMK/MMP1/MMP3/MMP7/MMP9/MMP10/MMP12/PLAU/KLK10	10
MF	GO:0005125	cytokine activity	7/81	220/17697	6.64881e-05	0.00110655	0.000929834	CXCL1/CCL21/CXCL6/TIMP1/CXCL13/GREM1/IL33	7
MF	GO:0008009	chemokine activity	4/81	49/17697	7.37764e-05	0.00114599	0.000962976	CXCL1/CCL21/CXCL6/CXCL13	4
MF	GO:0008201	heparin binding	6/81	169/17697	0.000124599	0.00181447	0.0015247	MMP7/PCOLCE/SAA1/CXCL6/SELL/CXCL13	6
MF	GO:0008237	metallopeptidase activity	6/81	181/17697	0.000181137	0.00248264	0.00208616	MMP1/MMP3/MMP7/MMP9/MMP10/MMP12	6
MF	GO:0042379	chemokine receptor binding	4/81	66/17697	0.000236588	0.0030625	0.00257341	CXCL1/CCL21/CXCL6/CXCL13	4
MF	GO:0001664	G protein-coupled receptor binding	7/81	280/17697	0.000294926	0.00361673	0.00303913	CXCL1/SAA1/CCL21/CXCL6/CXCL13/PROK2/CTHRC1	7
MF	GO:0048018	receptor ligand activity	9/81	482/17697	0.00035104	0.00408962	0.0034365	CXCL1/SAA1/CCL21/CXCL6/TIMP1/CXCL13/DKK1/GREM1/IL33	9
MF	GO:0005539	glycosaminoglycan binding	6/81	229/17697	0.000635696	0.0070532	0.00592679	MMP7/PCOLCE/SAA1/CXCL6/SELL/CXCL13	6
MF	GO:1901681	sulfur compound binding	6/81	250/17697	0.00100317	0.0106244	0.00892769	MMP7/PCOLCE/SAA1/CXCL6/SELL/CXCL13	6
MF	GO:0050786	RAGE receptor binding	2/81	11/17697	0.00110797	0.0112242	0.00943168	S100A8/S100A12	2
MF	GO:0035325	Toll-like receptor binding	2/81	12/17697	0.00132562	0.0128695	0.0108142	S100A8/LY96	2
MF	GO:0002020	protease binding	4/81	128/17697	0.00282693	0.026347	0.0221393	SERPINB3/SERPINB4/SELL/TIMP1	4
MF	GO:0005126	cytokine receptor binding	5/81	286/17697	0.0100502	0.0900654	0.0756818	CXCL1/CCL21/CXCL6/CXCL13/GREM1	5
KEGG	hsa04657	IL-17 signaling pathway	7/48	94/8076	1.15273e-06	0.000100288	8.61517e-05	CXCL1/MMP1/MMP3/MMP9/PTGS2/S100A8/CXCL6	7
KEGG	hsa05323	Rheumatoid arthritis	5/48	93/8076	0.000210484	0.00771483	0.00662738	CTSK/CXCL1/MMP1/MMP3/CXCL6	5
KEGG	hsa04060	Cytokine-cytokine receptor interaction	8/48	295/8076	0.000304188	0.00771483	0.00662738	CD27/CXCL1/IL13RA2/CCL21/CXCL6/OSMR/CXCL13/IL33	8
KEGG	hsa04064	NF-kappa B signaling pathway	5/48	104/8076	0.000354705	0.00771483	0.00662738	CXCL1/PLAU/PTGS2/CCL21/LY96	5
KEGG	hsa04668	TNF signaling pathway	5/48	112/8076	0.000499398	0.00868952	0.00746468	CXCL1/MMP3/MMP9/PTGS2/CXCL6	5
KEGG	hsa05133	Pertussis	4/48	76/8076	0.00102997	0.0149345	0.0128294	C4BPA/C4BPB/CXCL6/LY96	4
KEGG	hsa04610	Complement and coagulation cascades	4/48	85/8076	0.00156321	0.0194285	0.01669	C4BPA/C4BPB/CD55/PLAU	4
KEGG	hsa04061	Viral protein interaction with cytokine and cytokine receptor	4/48	100/8076	0.00283673	0.0294616	0.0253088	CXCL1/CCL21/CXCL6/CXCL13	4
KEGG	hsa05146	Amoebiasis	4/48	102/8076	0.00304775	0.0294616	0.0253088	COL4A1/CXCL1/SERPINB3/SERPINB4	4
KEGG	hsa05206	MicroRNAs in cancer	6/48	310/8076	0.00961668	0.0836651	0.071872	TNC/MMP9/SERPINB5/PLAU/PTGS2/ZFPM2	6

## Sheet: CD
ONTOLOGY	ID	Description	GeneRatio	BgRatio	pvalue	p.adjust	qvalue	geneID	Count
BP	GO:0046459	short-chain fatty acid metabolic process	3/52	18/18670	1.61451e-05	0.0119974	0.00965737	ACADS/PCK1/PCK2	3
BP	GO:0044242	cellular lipid catabolic process	6/52	217/18670	2.99846e-05	0.0119974	0.00965737	ACADS/PCK1/PCK2/PNLIPRP2/GBA3/CYP4F12	6
BP	GO:0042737	drug catabolic process	5/52	140/18670	4.3208e-05	0.0119974	0.00965737	CYP2B6/MAOA/PCK1/PCK2/SULT1A2	5
BP	GO:0006631	fatty acid metabolic process	7/52	383/18670	8.74332e-05	0.018208	0.0146566	ACADS/CYP2B6/PCK1/PCK2/CES2/CYP4F12/ACSF2	7
BP	GO:0071466	cellular response to xenobiotic stimulus	5/52	180/18670	0.000141879	0.0236371	0.0190268	CYP2B6/PCK1/PCK2/SULT1A2/CES2	5
BP	GO:0009062	fatty acid catabolic process	4/52	108/18670	0.000231519	0.0287033	0.0231048	ACADS/PCK1/PCK2/CYP4F12	4
BP	GO:0016042	lipid catabolic process	6/52	333/18670	0.000313973	0.0287033	0.0231048	ACADS/PCK1/PCK2/PNLIPRP2/GBA3/CYP4F12	6
BP	GO:0031284	positive regulation of guanylate cyclase activity	2/52	10/18670	0.000337532	0.0287033	0.0231048	GUCA2A/GUCA2B	2
BP	GO:0006584	catecholamine metabolic process	3/52	54/18670	0.000457249	0.0287033	0.0231048	DDC/MAOA/SULT1A2	3
BP	GO:0009712	catechol-containing compound metabolic process	3/52	54/18670	0.000457249	0.0287033	0.0231048	DDC/MAOA/SULT1A2	3
BP	GO:0019374	galactolipid metabolic process	2/52	12/18670	0.000493284	0.0287033	0.0231048	PNLIPRP2/GBA3	2
BP	GO:0031282	regulation of guanylate cyclase activity	2/52	12/18670	0.000493284	0.0287033	0.0231048	GUCA2A/GUCA2B	2
BP	GO:0072329	monocarboxylic acid catabolic process	4/52	132/18670	0.000496945	0.0287033	0.0231048	ACADS/PCK1/PCK2/CYP4F12	4
BP	GO:0017001	antibiotic catabolic process	3/52	58/18670	0.000564369	0.0287033	0.0231048	PCK1/PCK2/SULT1A2	3
BP	GO:0007586	digestion	4/52	139/18670	0.000603753	0.0287033	0.0231048	GUCA2A/GUCA2B/PNLIPRP2/PBLD	4
BP	GO:0033865	nucleoside bisphosphate metabolic process	4/52	140/18670	0.00062024	0.0287033	0.0231048	SLC26A2/HMGCS2/SULT1A2/ACSF2	4
BP	GO:0033875	ribonucleoside bisphosphate metabolic process	4/52	140/18670	0.00062024	0.0287033	0.0231048	SLC26A2/HMGCS2/SULT1A2/ACSF2	4
BP	GO:0034032	purine nucleoside bisphosphate metabolic process	4/52	140/18670	0.00062024	0.0287033	0.0231048	SLC26A2/HMGCS2/SULT1A2/ACSF2	4
BP	GO:0070365	hepatocyte differentiation	2/52	15/18670	0.000780582	0.0342224	0.0275474	PCK1/PCK2	2
BP	GO:0016999	antibiotic metabolic process	4/52	151/18670	0.0008233	0.0342904	0.0276022	ADH1C/PCK1/PCK2/SULT1A2	4
BP	GO:0019377	glycolipid catabolic process	2/52	16/18670	0.000890504	0.0353233	0.0284337	PNLIPRP2/GBA3	2
BP	GO:0016054	organic acid catabolic process	5/52	275/18670	0.000987094	0.03575	0.0287771	ACADS/OTC/PCK1/PCK2/CYP4F12	5
BP	GO:0046395	carboxylic acid catabolic process	5/52	275/18670	0.000987094	0.03575	0.0287771	ACADS/OTC/PCK1/PCK2/CYP4F12	5
BP	GO:1901616	organic hydroxy compound catabolic process	3/52	74/18670	0.00114906	0.039874	0.0320967	MAOA/SULT1A2/CYP4F12	3
BP	GO:1901568	fatty acid derivative metabolic process	4/52	167/18670	0.0011967	0.039874	0.0320967	CYP2B6/HMGCS2/CES2/CYP4F12	4
BP	GO:0009410	response to xenobiotic stimulus	5/52	292/18670	0.00128859	0.0410043	0.0330066	CYP2B6/PCK1/PCK2/SULT1A2/CES2	5
BP	GO:0006071	glycerol metabolic process	2/52	20/18670	0.00139995	0.0410043	0.0330066	PCK1/PCK2	2
BP	GO:0019373	epoxygenase P450 pathway	2/52	20/18670	0.00139995	0.0410043	0.0330066	CYP2B6/CYP4F12	2
BP	GO:0044282	small molecule catabolic process	6/52	445/18670	0.00142752	0.0410043	0.0330066	ACADS/OTC/PCK1/PCK2/SULT1A2/CYP4F12	6
BP	GO:0006067	ethanol metabolic process	2/52	21/18670	0.00154456	0.0428873	0.0345223	ADH1C/SULT1A2	2
BP	GO:0031281	positive regulation of cyclase activity	2/52	22/18670	0.00169599	0.045573	0.0366841	GUCA2A/GUCA2B	2
BP	GO:0019400	alditol metabolic process	2/52	23/18670	0.00185421	0.0468048	0.0376757	PCK1/PCK2	2
BP	GO:0051349	positive regulation of lyase activity	2/52	23/18670	0.00185421	0.0468048	0.0376757	GUCA2A/GUCA2B	2
BP	GO:0009309	amine biosynthetic process	2/52	24/18670	0.00201918	0.0480564	0.0386832	DDC/SULT1A2	2
BP	GO:0050427	3'-phosphoadenosine 5'-phosphosulfate metabolic process	2/52	24/18670	0.00201918	0.0480564	0.0386832	SLC26A2/SULT1A2	2
BP	GO:0034035	purine ribonucleoside bisphosphate metabolic process	2/52	25/18670	0.00219086	0.0502563	0.040454	SLC26A2/SULT1A2	2
BP	GO:0008202	steroid metabolic process	5/52	331/18670	0.00223227	0.0502563	0.040454	CYP2B6/HMGCS2/HSD3B2/SULT1A2/DHRS11	5
BP	GO:0097327	response to antineoplastic agent	3/52	96/18670	0.00242601	0.0531807	0.042808	PCK1/PCK2/ADIRF	3
BP	GO:0015721	bile acid and bile salt transport	2/52	27/18670	0.0025542	0.054555	0.0439142	SLC51B/SLC51A	2
BP	GO:0018958	phenol-containing compound metabolic process	3/52	103/18670	0.00296204	0.0609952	0.0490983	DDC/MAOA/SULT1A2	3
BP	GO:0006641	triglyceride metabolic process	3/52	105/18670	0.00312749	0.0609952	0.0490983	PCK1/PCK2/PNLIPRP2	3
BP	GO:0043171	peptide catabolic process	2/52	30/18670	0.00314861	0.0609952	0.0490983	ANPEP/TRHDE	2
BP	GO:0071549	cellular response to dexamethasone stimulus	2/52	30/18670	0.00314861	0.0609952	0.0490983	PCK1/PCK2	2
BP	GO:0006066	alcohol metabolic process	5/52	364/18670	0.00336064	0.0618793	0.04981	ADH1C/HMGCS2/PCK1/PCK2/SULT1A2	5
BP	GO:0046916	cellular transition metal ion homeostasis	3/52	108/18670	0.00338616	0.0618793	0.04981	MT1M/ABCG2/SLC39A5	3
BP	GO:0021761	limbic system development	3/52	109/18670	0.0034752	0.0618793	0.04981	FGFR2/HSD3B2/PHLPP2	3
BP	GO:0006664	glycolipid metabolic process	3/52	110/18670	0.00356567	0.0618793	0.04981	PNLIPRP2/GBA3/CWH43	3
BP	GO:0033559	unsaturated fatty acid metabolic process	3/52	110/18670	0.00356567	0.0618793	0.04981	CYP2B6/CES2/CYP4F12	3
BP	GO:1903509	liposaccharide metabolic process	3/52	111/18670	0.00365758	0.0621788	0.050051	PNLIPRP2/GBA3/CWH43	3
BP	GO:0006690	icosanoid metabolic process	3/52	114/18670	0.00394195	0.0656729	0.0528636	CYP2B6/CES2/CYP4F12	3
BP	GO:0046466	membrane lipid catabolic process	2/52	35/18670	0.00426862	0.0697208	0.056122	PNLIPRP2/GBA3	2
BP	GO:0006882	cellular zinc ion homeostasis	2/52	36/18670	0.00451169	0.0722739	0.0581771	MT1M/SLC39A5	2
BP	GO:0055069	zinc ion homeostasis	2/52	38/18670	0.00501663	0.0786477	0.0633077	MT1M/SLC39A5	2
BP	GO:0006805	xenobiotic metabolic process	3/52	125/18670	0.00509841	0.0786477	0.0633077	CYP2B6/SULT1A2/CES2	3
BP	GO:0042417	dopamine metabolic process	2/52	39/18670	0.00527842	0.0794828	0.06398	DDC/MAOA	2
BP	GO:0071548	response to dexamethasone	2/52	40/18670	0.00554638	0.0794828	0.06398	PCK1/PCK2	2
BP	GO:0006639	acylglycerol metabolic process	3/52	129/18670	0.00556439	0.0794828	0.06398	PCK1/PCK2/PNLIPRP2	3
BP	GO:0034754	cellular hormone metabolic process	3/52	129/18670	0.00556439	0.0794828	0.06398	ADH1C/HSD3B2/DHRS11	3
BP	GO:0006638	neutral lipid metabolic process	3/52	130/18670	0.00568475	0.0794828	0.06398	PCK1/PCK2/PNLIPRP2	3
BP	GO:0055076	transition metal ion homeostasis	3/52	131/18670	0.00580667	0.0794828	0.06398	MT1M/ABCG2/SLC39A5	3
BP	GO:0019432	triglyceride biosynthetic process	2/52	41/18670	0.00582047	0.0794828	0.06398	PCK1/PCK2	2
BP	GO:0015701	bicarbonate transport	2/52	42/18670	0.00610066	0.0806106	0.0648878	CA1/SLC26A2	2
BP	GO:0001889	liver development	3/52	135/18670	0.00631003	0.0806106	0.0648878	OTC/PCK1/PCK2	3
BP	GO:0031279	regulation of cyclase activity	2/52	43/18670	0.00638691	0.0806106	0.0648878	GUCA2A/GUCA2B	2
BP	GO:0046460	neutral lipid biosynthetic process	2/52	43/18670	0.00638691	0.0806106	0.0648878	PCK1/PCK2	2
BP	GO:0046463	acylglycerol biosynthetic process	2/52	43/18670	0.00638691	0.0806106	0.0648878	PCK1/PCK2	2
BP	GO:0009308	amine metabolic process	3/52	138/18670	0.00670416	0.0821259	0.0661076	DDC/MAOA/SULT1A2	3
BP	GO:0061008	hepaticobiliary system development	3/52	138/18670	0.00670416	0.0821259	0.0661076	OTC/PCK1/PCK2	3
BP	GO:1901617	organic hydroxy compound biosynthetic process	4/52	271/18670	0.00680746	0.0821828	0.0661533	DDC/HMGCS2/PCK1/PCK2	4
BP	GO:0030810	positive regulation of nucleotide biosynthetic process	2/52	46/18670	0.00728171	0.0842453	0.0678136	GUCA2A/GUCA2B	2
BP	GO:0051339	regulation of lyase activity	2/52	46/18670	0.00728171	0.0842453	0.0678136	GUCA2A/GUCA2B	2
BP	GO:1900373	positive regulation of purine nucleotide biosynthetic process	2/52	46/18670	0.00728171	0.0842453	0.0678136	GUCA2A/GUCA2B	2
BP	GO:0051384	response to glucocorticoid	3/52	146/18670	0.00782586	0.0893005	0.0718828	HSD3B2/PCK1/PCK2	3
CC	GO:0016323	basolateral plasma membrane	5/54	217/19717	0.000314515	0.0147469	0.0123765	MYO1A/CLDN8/SLC51B/SLC51A/SLC39A5	5
CC	GO:0042589	zymogen granule membrane	2/54	11/19717	0.000398565	0.0147469	0.0123765	CLCA1/ZG16	2
CC	GO:0042588	zymogen granule	2/54	14/19717	0.000655977	0.0161808	0.0135799	CLCA1/ZG16	2
CC	GO:0005902	microvillus	3/54	83/19717	0.0015283	0.0282736	0.0237289	CLCA1/SLC26A2/MYO1A	3
CC	GO:0045177	apical part of cell	5/54	384/19717	0.00394776	0.0584268	0.0490353	AQP8/SLC26A2/MYO1A/SLC17A4/CYP4F12	5
MF	GO:0016831	carboxy-lyase activity	3/50	35/17697	0.000130321	0.021503	0.0160501	DDC/PCK1/PCK2	3
MF	GO:0016830	carbon-carbon lyase activity	3/50	51/17697	0.000401683	0.0244084	0.0182187	DDC/PCK1/PCK2	3
MF	GO:0005342	organic acid transmembrane transporter activity	4/50	153/17697	0.000908111	0.0244084	0.0182187	SLC26A2/SLC17A4/SLC51B/SLC51A	4
MF	GO:0046943	carboxylic acid transmembrane transporter activity	4/50	153/17697	0.000908111	0.0244084	0.0182187	SLC26A2/SLC17A4/SLC51B/SLC51A	4
MF	GO:0008392	arachidonic acid epoxygenase activity	2/50	16/17697	0.000915336	0.0244084	0.0182187	CYP2B6/CYP4F12	2
MF	GO:0008391	arachidonic acid monooxygenase activity	2/50	17/17697	0.00103551	0.0244084	0.0182187	CYP2B6/CYP4F12	2
MF	GO:0015125	bile acid transmembrane transporter activity	2/50	17/17697	0.00103551	0.0244084	0.0182187	SLC51B/SLC51A	2
MF	GO:0008237	metallopeptidase activity	4/50	181/17697	0.00168898	0.0314426	0.0234691	ANPEP/CLCA1/MEP1B/TRHDE	4
MF	GO:0016829	lyase activity	4/50	187/17697	0.00190266	0.0314426	0.0234691	CA1/DDC/PCK1/PCK2	4
MF	GO:0070006	metalloaminopeptidase activity	2/50	23/17697	0.00190561	0.0314426	0.0234691	ANPEP/TRHDE	2
MF	GO:0008509	anion transmembrane transporter activity	5/50	327/17697	0.00224016	0.0336024	0.0250812	CLCA1/SLC26A2/SLC17A4/SLC51B/SLC51A	5
MF	GO:0008514	organic anion transmembrane transporter activity	4/50	211/17697	0.00294591	0.0383959	0.0286591	SLC26A2/SLC17A4/SLC51B/SLC51A	4
MF	GO:0033764	steroid dehydrogenase activity, acting on the CH-OH group of donors, NAD or NADP as acceptor	2/50	29/17697	0.00302513	0.0383959	0.0286591	HSD3B2/DHRS11	2
MF	GO:0016712	oxidoreductase activity, acting on paired donors, with incorporation or reduction of molecular oxygen, reduced flavin or flavoprotein as one donor, and incorporation of one atom of oxygen	2/50	32/17697	0.00367581	0.0433221	0.0323361	CYP2B6/CYP4F12	2
MF	GO:0016229	steroid dehydrogenase activity	2/50	35/17697	0.00438575	0.0476072	0.0355346	HSD3B2/DHRS11	2
MF	GO:0016616	oxidoreductase activity, acting on the CH-OH group of donors, NAD or NADP as acceptor	3/50	119/17697	0.00461646	0.0476072	0.0355346	ADH1C/HSD3B2/DHRS11	3
MF	GO:0016614	oxidoreductase activity, acting on CH-OH group of donors	3/50	128/17697	0.0056542	0.054879	0.0409623	ADH1C/HSD3B2/DHRS11	3
MF	GO:0052689	carboxylic ester hydrolase activity	3/50	136/17697	0.00668527	0.059583	0.0444735	CA1/PNLIPRP2/CES2	3
MF	GO:1901618	organic hydroxy compound transmembrane transporter activity	2/50	44/17697	0.00686108	0.059583	0.0444735	SLC51B/SLC51A	2
MF	GO:0004177	aminopeptidase activity	2/50	48/17697	0.00812253	0.0670109	0.0500177	ANPEP/TRHDE	2
MF	GO:0008028	monocarboxylic acid transmembrane transporter activity	2/50	50/17697	0.00878941	0.0690597	0.0515469	SLC51B/SLC51A	2
MF	GO:0016597	amino acid binding	2/50	59/17697	0.01208	0.0906002	0.067625	DDC/OTC	2
MF	GO:0008235	metalloexopeptidase activity	2/50	62/17697	0.0132793	0.0912955	0.068144	ANPEP/TRHDE	2
MF	GO:0030145	manganese ion binding	2/50	62/17697	0.0132793	0.0912955	0.068144	PCK1/PCK2	2
KEGG	hsa04976	Bile secretion	5/33	90/8076	2.85155e-05	0.00230975	0.00171093	AQP8/ABCG2/UGT2A3/SLC51B/SLC51A	5
KEGG	hsa00982	Drug metabolism - cytochrome P450	4/33	71/8076	0.000185136	0.007498	0.00555407	ADH1C/CYP2B6/MAOA/UGT2A3	4
KEGG	hsa00350	Tyrosine metabolism	3/33	36/8076	0.000404906	0.0109325	0.00809812	ADH1C/DDC/MAOA	3
KEGG	hsa00140	Steroid hormone biosynthesis	3/33	61/8076	0.00190397	0.0300888	0.022288	HSD3B2/DHRS11/UGT2A3	3
KEGG	hsa00360	Phenylalanine metabolism	2/33	17/8076	0.00211931	0.0300888	0.022288	DDC/MAOA	2
KEGG	hsa00010	Glycolysis / Gluconeogenesis	3/33	67/8076	0.00249246	0.0300888	0.022288	ADH1C/PCK1/PCK2	3
KEGG	hsa00830	Retinol metabolism	3/33	68/8076	0.00260027	0.0300888	0.022288	ADH1C/CYP2B6/UGT2A3	3
KEGG	hsa00980	Metabolism of xenobiotics by cytochrome P450	3/33	77/8076	0.00370185	0.0314492	0.0232957	ADH1C/CYP2B6/UGT2A3	3
KEGG	hsa03320	PPAR signaling pathway	3/33	78/8076	0.00383926	0.0314492	0.0232957	HMGCS2/PCK1/PCK2	3
KEGG	hsa04964	Proximal tubule bicarbonate reclamation	2/33	23/8076	0.00388262	0.0314492	0.0232957	PCK1/PCK2	2
KEGG	hsa05204	Chemical carcinogenesis	3/33	82/8076	0.00442002	0.0325475	0.0241092	ADH1C/SULT1A2/UGT2A3	3
KEGG	hsa00650	Butanoate metabolism	2/33	28/8076	0.00572744	0.0386602	0.0286372	ACADS/HMGCS2	2
KEGG	hsa00020	Citrate cycle (TCA cycle)	2/33	30/8076	0.00655761	0.0408589	0.0302659	PCK1/PCK2	2
KEGG	hsa00620	Pyruvate metabolism	2/33	39/8076	0.0109177	0.0631667	0.0467902	PCK1/PCK2	2
KEGG	hsa00380	Tryptophan metabolism	2/33	42/8076	0.0125895	0.067983	0.0503578	DDC/MAOA	2
KEGG	hsa00071	Fatty acid degradation	2/33	44/8076	0.0137623	0.0696714	0.0516085	ACADS/ADH1C	2
KEGG	hsa00280	Valine, leucine and isoleucine degradation	2/33	48/8076	0.0162443	0.076017	0.0563089	ACADS/HMGCS2	2
KEGG	hsa05030	Cocaine addiction	2/33	49/8076	0.0168927	0.076017	0.0563089	DDC/MAOA	2
KEGG	hsa00330	Arginine and proline metabolism	2/33	51/8076	0.0182221	0.0776839	0.0575436	CKB/MAOA	2
