# Supplementary material for: Integrated analysis of multiple microarray studies to establish differential diagnostic models of Crohn’s disease and ulcerative colitis based on a metalloproteinase-associated module
Source: Front Immunol. 2022 Nov 21;13:1022850. doi: 10.3389/fimmu.2022.1022850 (PMC9720321; doi:10.3389/fimmu.2022.1022850)
Supplement: Supplementary file 4 [file Table_3.xlsx]

## Sheet: Sheet1
Gene	Overexpressed
MMP10	UC
SLC6A14	UC
MMP3	UC
TCN1	UC
SERPINB7	UC
MMP7	UC
TNIP3	UC
CXCL13	UC
IL13RA2	UC
SERPINB3	UC
SERPINB4	UC
FDCSP	UC
GREM1	UC
DUOX2	UC
DUOXA2	UC
SERPINB5	UC
CXCL1	UC
CDH3	UC
REG1A	UC
CHI3L1	UC
SELL	UC
MMP12	UC
TNC	UC
CXCL3	UC
S100A8	UC
IL33	UC
CHI3L2	UC
TIMP1	UC
KLK10	UC
S100A12	UC
KRT6B	UC
C4BPB	UC
GJA1	UC
PRRX1	UC
ANXA1	UC
LAX1	UC
MS4A1	UC
MMP9	UC
SLC16A4	UC
PLAU	UC
SRD5A3	UC
S100A9	UC
C4BPA	UC
MZB1	UC
MME	UC
NXPE4	CD
GBA3	CD
CA4	CD
HEPACAM2	CD
DHRS11	CD
CA2	CD
CLCA1	CD
CKB	CD
CHP2	CD
MT1M	CD
CWH43	CD
ADH1C	CD
ABCG2	CD
CA1	CD
MS4A12	CD
GUCA2B	CD
GUCA2A	CD
PCK1	CD
HMGCS2	CD
SLC26A2	CD
