# Supplementary material for: Integrated analysis of multiple microarray studies to establish differential diagnostic models of Crohn’s disease and ulcerative colitis based on a metalloproteinase-associated module
Source: Front Immunol. 2022 Nov 21;13:1022850. doi: 10.3389/fimmu.2022.1022850 (PMC9720321; doi:10.3389/fimmu.2022.1022850)
Supplement: Supplementary file 5 [file Table_4.xlsx]

## Sheet: UC
ONTOLOGY	ID	Description	GeneRatio	BgRatio	pvalue	p.adjust	qvalue	geneID	Count
BP	GO:0006959	humoral immune response	10/44	356/18670	7.81205e-09	3.08061e-06	2.21739e-06	C4BPA/C4BPB/MS4A1/CXCL1/CXCL3/REG1A/S100A8/S100A9/S100A12/CXCL13	10
BP	GO:0043312	neutrophil degranulation	11/44	485/18670	1.14814e-08	3.08061e-06	2.21739e-06	CHI3L1/CXCL1/MME/MMP9/PLAU/S100A8/S100A9/S100A12/SERPINB3/SELL/TCN1	11
BP	GO:0002283	neutrophil activation involved in immune response	11/44	488/18670	1.22351e-08	3.08061e-06	2.21739e-06	CHI3L1/CXCL1/MME/MMP9/PLAU/S100A8/S100A9/S100A12/SERPINB3/SELL/TCN1	11
BP	GO:0019730	antimicrobial humoral response	7/44	122/18670	1.34122e-08	3.08061e-06	2.21739e-06	CXCL1/CXCL3/REG1A/S100A8/S100A9/S100A12/CXCL13	7
BP	GO:0071621	granulocyte chemotaxis	7/44	123/18670	1.41968e-08	3.08061e-06	2.21739e-06	ANXA1/CXCL1/CXCL3/S100A8/S100A9/S100A12/CXCL13	7
BP	GO:0042119	neutrophil activation	11/44	498/18670	1.50777e-08	3.08061e-06	2.21739e-06	CHI3L1/CXCL1/MME/MMP9/PLAU/S100A8/S100A9/S100A12/SERPINB3/SELL/TCN1	11
BP	GO:0002446	neutrophil mediated immunity	11/44	499/18670	1.53921e-08	3.08061e-06	2.21739e-06	CHI3L1/CXCL1/MME/MMP9/PLAU/S100A8/S100A9/S100A12/SERPINB3/SELL/TCN1	11
BP	GO:0061844	antimicrobial humoral immune response mediated by antimicrobial peptide	6/44	73/18670	1.81869e-08	3.18498e-06	2.2925e-06	CXCL1/CXCL3/REG1A/S100A9/S100A12/CXCL13	6
BP	GO:0097529	myeloid leukocyte migration	8/44	210/18670	2.80694e-08	4.36946e-06	3.14508e-06	ANXA1/CXCL1/CXCL3/S100A8/S100A9/S100A12/CXCL13/GREM1	8
BP	GO:0022617	extracellular matrix disassembly	6/44	80/18670	3.17141e-08	4.44314e-06	3.19811e-06	MMP3/MMP7/MMP9/MMP10/MMP12/TIMP1	6
BP	GO:0097530	granulocyte migration	7/44	141/18670	3.66077e-08	4.66249e-06	3.356e-06	ANXA1/CXCL1/CXCL3/S100A8/S100A9/S100A12/CXCL13	7
BP	GO:0030595	leukocyte chemotaxis	8/44	224/18670	4.63101e-08	5.40671e-06	3.89167e-06	ANXA1/CXCL1/CXCL3/S100A8/S100A9/S100A12/CXCL13/GREM1	8
BP	GO:0050777	negative regulation of immune response	7/44	150/18670	5.60885e-08	6.04462e-06	4.35084e-06	ANXA1/C4BPA/C4BPB/IL13RA2/MMP12/SERPINB4/IL33	7
BP	GO:0030574	collagen catabolic process	5/44	47/18670	8.19498e-08	8.20083e-06	5.90285e-06	MMP3/MMP7/MMP9/MMP10/MMP12	5
BP	GO:0050727	regulation of inflammatory response	10/44	485/18670	1.43321e-07	1.29442e-05	9.31705e-06	ANXA1/C4BPA/C4BPB/MMP3/MMP9/S100A8/S100A9/S100A12/IL33/DUOXA2	10
BP	GO:0030593	neutrophil chemotaxis	6/44	104/18670	1.53561e-07	1.29442e-05	9.31705e-06	CXCL1/CXCL3/S100A8/S100A9/S100A12/CXCL13	6
BP	GO:0030198	extracellular matrix organization	9/44	368/18670	1.57067e-07	1.29442e-05	9.31705e-06	TNC/MMP3/MMP7/MMP9/MMP10/MMP12/SERPINB5/TIMP1/GREM1	9
BP	GO:0050900	leukocyte migration	10/44	499/18670	1.8655e-07	1.45198e-05	1.04512e-05	ANXA1/CXCL1/CXCL3/S100A8/S100A9/S100A12/SELL/CXCL13/GREM1/IL33	10
BP	GO:0032963	collagen metabolic process	6/44	115/18670	2.79329e-07	2.05968e-05	1.48253e-05	MMP3/MMP7/MMP9/MMP10/MMP12/SERPINB7	6
BP	GO:1990266	neutrophil migration	6/44	118/18670	3.25409e-07	2.27949e-05	1.64075e-05	CXCL1/CXCL3/S100A8/S100A9/S100A12/CXCL13	6
BP	GO:0002698	negative regulation of immune effector process	6/44	120/18670	3.59465e-07	2.39814e-05	1.72615e-05	ANXA1/C4BPA/C4BPB/IL13RA2/SERPINB4/IL33	6
BP	GO:0060326	cell chemotaxis	8/44	304/18670	4.79987e-07	3.02972e-05	2.18075e-05	ANXA1/CXCL1/CXCL3/S100A8/S100A9/S100A12/CXCL13/GREM1	8
BP	GO:0043062	extracellular structure organization	9/44	422/18670	4.97385e-07	3.02972e-05	2.18075e-05	TNC/MMP3/MMP7/MMP9/MMP10/MMP12/SERPINB5/TIMP1/GREM1	9
BP	GO:0002683	negative regulation of immune system process	9/44	463/18670	1.07635e-06	6.28317e-05	4.52254e-05	ANXA1/C4BPA/C4BPB/IL13RA2/MMP12/SERPINB4/GREM1/LAX1/IL33	9
BP	GO:0045861	negative regulation of proteolysis	8/44	363/18670	1.81868e-06	0.000101919	7.33597e-05	C4BPA/C4BPB/MMP9/SERPINB5/SERPINB3/SERPINB4/TIMP1/SERPINB7	8
BP	GO:0002704	negative regulation of leukocyte mediated immunity	4/44	49/18670	5.26121e-06	0.000283499	0.000204058	C4BPA/C4BPB/IL13RA2/SERPINB4	4
BP	GO:0052548	regulation of endopeptidase activity	8/44	425/18670	5.83315e-06	0.000302675	0.000217862	MMP9/SERPINB5/S100A8/S100A9/SERPINB3/SERPINB4/TIMP1/SERPINB7	8
BP	GO:0052547	regulation of peptidase activity	8/44	452/18670	9.14716e-06	0.000457685	0.000329435	MMP9/SERPINB5/S100A8/S100A9/SERPINB3/SERPINB4/TIMP1/SERPINB7	8
BP	GO:0002697	regulation of immune effector process	8/44	458/18670	1.00679e-05	0.000486382	0.000350091	ANXA1/C4BPA/C4BPB/IL13RA2/MMP12/SERPINB4/MZB1/IL33	8
BP	GO:0002544	chronic inflammatory response	3/44	19/18670	1.15261e-05	0.000538267	0.000387437	GJA1/S100A8/CXCL13	3
BP	GO:0010951	negative regulation of endopeptidase activity	6/44	250/18670	2.50221e-05	0.00113084	0.000813961	MMP9/SERPINB5/SERPINB3/SERPINB4/TIMP1/SERPINB7	6
BP	GO:0010466	negative regulation of peptidase activity	6/44	262/18670	3.25522e-05	0.00142518	0.00102582	MMP9/SERPINB5/SERPINB3/SERPINB4/TIMP1/SERPINB7	6
BP	GO:0070661	leukocyte proliferation	6/44	298/18670	6.66415e-05	0.00282924	0.00203645	ANXA1/MS4A1/GJA1/GREM1/MZB1/IL33	6
BP	GO:1990868	response to chemokine	4/44	97/18670	7.92481e-05	0.00317219	0.0022833	CXCL1/CXCL3/REG1A/CXCL13	4
BP	GO:1990869	cellular response to chemokine	4/44	97/18670	7.92481e-05	0.00317219	0.0022833	CXCL1/CXCL3/REG1A/CXCL13	4
BP	GO:0002707	negative regulation of lymphocyte mediated immunity	3/44	38/18670	9.72552e-05	0.00366483	0.0026379	C4BPA/C4BPB/SERPINB4	3
BP	GO:0031099	regeneration	5/44	198/18670	9.89854e-05	0.00366483	0.0026379	ANXA1/GJA1/TNC/PRRX1/REG1A	5
BP	GO:0051346	negative regulation of hydrolase activity	7/44	466/18670	9.9403e-05	0.00366483	0.0026379	ANXA1/MMP9/SERPINB5/SERPINB3/SERPINB4/TIMP1/SERPINB7	7
BP	GO:0002823	negative regulation of adaptive immune response based on somatic recombination of immune receptors built from immunoglobulin superfamily domains	3/44	40/18670	0.000113528	0.00389523	0.00280373	C4BPA/C4BPB/IL33	3
BP	GO:0050832	defense response to fungus	3/44	40/18670	0.000113528	0.00389523	0.00280373	S100A8/S100A9/S100A12	3
BP	GO:0001655	urogenital system development	6/44	330/18670	0.000116773	0.00389523	0.00280373	ANXA1/TNC/MME/MMP9/SERPINB5/SERPINB7	6
BP	GO:0032496	response to lipopolysaccharide	6/44	330/18670	0.000116773	0.00389523	0.00280373	GJA1/CXCL1/CXCL3/S100A8/CXCL13/TNIP3	6
BP	GO:0150077	regulation of neuroinflammatory response	3/44	41/18670	0.00012229	0.00398438	0.0028679	MMP3/MMP9/IL33	3
BP	GO:0002237	response to molecule of bacterial origin	6/44	343/18670	0.000144177	0.00459072	0.00330434	GJA1/CXCL1/CXCL3/S100A8/CXCL13/TNIP3	6
BP	GO:0002820	negative regulation of adaptive immune response	3/44	45/18670	0.000161718	0.00503483	0.00362401	C4BPA/C4BPB/IL33	3
BP	GO:0002460	adaptive immune response based on somatic recombination of immune receptors built from immunoglobulin superfamily domains	6/44	361/18670	0.000190301	0.00579591	0.00417182	ANXA1/C4BPA/C4BPB/IL13RA2/CXCL13/IL33	6
BP	GO:0030850	prostate gland development	3/44	48/18670	0.000196147	0.00584684	0.00420848	ANXA1/TNC/SERPINB5	3
BP	GO:0002713	negative regulation of B cell mediated immunity	2/44	10/18670	0.000241355	0.00680643	0.00489918	C4BPA/C4BPB	2
BP	GO:0002890	negative regulation of immunoglobulin mediated immune response	2/44	10/18670	0.000241355	0.00680643	0.00489918	C4BPA/C4BPB	2
BP	GO:0050663	cytokine secretion	5/44	240/18670	0.000242913	0.00680643	0.00489918	ANXA1/CHI3L1/MMP12/S100A12/IL33	5
BP	GO:0009620	response to fungus	3/44	52/18670	0.000248985	0.00683976	0.00492317	S100A8/S100A9/S100A12	3
BP	GO:1904645	response to amyloid-beta	3/44	54/18670	0.000278532	0.0075043	0.00540149	MMP3/MMP9/MMP12	3
BP	GO:0002638	negative regulation of immunoglobulin production	2/44	11/18670	0.000294547	0.00764186	0.00550051	IL13RA2/IL33	2
BP	GO:0002923	regulation of humoral immune response mediated by circulating immunoglobulin	2/44	11/18670	0.000294547	0.00764186	0.00550051	C4BPA/C4BPB	2
BP	GO:0042743	hydrogen peroxide metabolic process	3/44	57/18670	0.000326955	0.00832843	0.00599469	MMP3/DUOX2/DUOXA2	3
BP	GO:0002921	negative regulation of humoral immune response	2/44	12/18670	0.000352927	0.00852502	0.00613619	C4BPA/C4BPB	2
BP	GO:0008228	opsonization	2/44	12/18670	0.000352927	0.00852502	0.00613619	C4BPA/C4BPB	2
BP	GO:0070486	leukocyte aggregation	2/44	12/18670	0.000352927	0.00852502	0.00613619	S100A8/S100A9	2
BP	GO:0002822	regulation of adaptive immune response based on somatic recombination of immune receptors built from immunoglobulin superfamily domains	4/44	145/18670	0.000372223	0.00883871	0.00636199	ANXA1/C4BPA/C4BPB/IL33	4
BP	GO:0061041	regulation of wound healing	4/44	148/18670	0.000402274	0.00939309	0.00676102	ANXA1/GJA1/PLAU/DUOX2	4
BP	GO:0061448	connective tissue development	5/44	273/18670	0.000439026	0.00992867	0.00714653	CHI3L1/PRRX1/TIMP1/SERPINB7/GREM1	5
BP	GO:0002637	regulation of immunoglobulin production	3/44	63/18670	0.000439385	0.00992867	0.00714653	IL13RA2/MZB1/IL33	3
BP	GO:0050729	positive regulation of inflammatory response	4/44	153/18670	0.000456158	0.0101441	0.00730158	S100A8/S100A9/S100A12/IL33	4
BP	GO:0002548	monocyte chemotaxis	3/44	65/18670	0.000481715	0.010457	0.00752678	ANXA1/S100A12/GREM1	3
BP	GO:0002523	leukocyte migration involved in inflammatory response	2/44	14/18670	0.000485155	0.010457	0.00752678	S100A8/S100A9	2
BP	GO:0002819	regulation of adaptive immune response	4/44	160/18670	0.00054	0.0114627	0.00825072	ANXA1/C4BPA/C4BPB/IL33	4
BP	GO:0017014	protein nitrosylation	2/44	15/18670	0.000558957	0.0115162	0.00828917	S100A8/S100A9	2
BP	GO:0018119	peptidyl-cysteine S-nitrosylation	2/44	15/18670	0.000558957	0.0115162	0.00828917	S100A8/S100A9	2
BP	GO:0051238	sequestering of metal ion	2/44	16/18670	0.000637851	0.0129512	0.00932207	S100A8/S100A9	2
BP	GO:0006590	thyroid hormone generation	2/44	17/18670	0.000721816	0.0142432	0.010252	DUOX2/DUOXA2	2
BP	GO:0050665	hydrogen peroxide biosynthetic process	2/44	17/18670	0.000721816	0.0142432	0.010252	DUOX2/DUOXA2	2
BP	GO:0150076	neuroinflammatory response	3/44	75/18670	0.000732564	0.0142545	0.0102602	MMP3/MMP9/IL33	3
BP	GO:0048771	tissue remodeling	4/44	179/18670	0.000822226	0.0155667	0.0112047	ANXA1/GJA1/TIMP1/GREM1	4
BP	GO:1903034	regulation of response to wounding	4/44	179/18670	0.000822226	0.0155667	0.0112047	ANXA1/GJA1/PLAU/DUOX2	4
BP	GO:0032103	positive regulation of response to external stimulus	5/44	323/18670	0.000938471	0.0175306	0.0126183	S100A8/S100A9/S100A12/CXCL13/IL33	5
BP	GO:0007565	female pregnancy	4/44	192/18670	0.00106696	0.0194023	0.0139655	GJA1/MMP7/MMP9/TIMP1	4
BP	GO:0002377	immunoglobulin production	4/44	193/18670	0.00108768	0.0194023	0.0139655	IL13RA2/MZB1/LAX1/IL33	4
BP	GO:0010310	regulation of hydrogen peroxide metabolic process	2/44	21/18670	0.00110791	0.0194023	0.0139655	MMP3/DUOXA2	2
BP	GO:0017000	antibiotic biosynthetic process	2/44	21/18670	0.00110791	0.0194023	0.0139655	DUOX2/DUOXA2	2
BP	GO:0042403	thyroid hormone metabolic process	2/44	21/18670	0.00110791	0.0194023	0.0139655	DUOX2/DUOXA2	2
BP	GO:0007159	leukocyte cell-cell adhesion	5/44	337/18670	0.00113385	0.0196113	0.014116	ANXA1/S100A8/S100A9/SELL/LAX1	5
BP	GO:0002685	regulation of leukocyte migration	4/44	196/18670	0.00115156	0.0196713	0.0141591	ANXA1/CXCL13/GREM1/IL33	4
BP	GO:0070098	chemokine-mediated signaling pathway	3/44	88/18670	0.00116539	0.0196713	0.0141591	CXCL1/CXCL3/CXCL13	3
BP	GO:0032602	chemokine production	3/44	89/18670	0.00120407	0.0198239	0.0142689	S100A8/S100A9/IL33	3
BP	GO:0033622	integrin activation	2/44	22/18670	0.00121688	0.0198239	0.0142689	CXCL13/MZB1	2
BP	GO:0048305	immunoglobulin secretion	2/44	22/18670	0.00121688	0.0198239	0.0142689	LAX1/IL33	2
BP	GO:0071674	mononuclear cell migration	3/44	90/18670	0.00124355	0.0200255	0.0144141	ANXA1/S100A12/GREM1	3
BP	GO:0002703	regulation of leukocyte mediated immunity	4/44	201/18670	0.00126379	0.0201202	0.0144822	C4BPA/C4BPB/IL13RA2/SERPINB4	4
BP	GO:0071222	cellular response to lipopolysaccharide	4/44	205/18670	0.00135894	0.0213919	0.0153976	CXCL1/CXCL3/CXCL13/TNIP3	4
BP	GO:0051216	cartilage development	4/44	209/18670	0.001459	0.0227117	0.0163476	CHI3L1/PRRX1/TIMP1/GREM1	4
BP	GO:0009612	response to mechanical stimulus	4/44	210/18670	0.00148479	0.0228593	0.0164538	CHI3L1/GJA1/TNC/MMP7	4
BP	GO:0071219	cellular response to molecule of bacterial origin	4/44	212/18670	0.00153734	0.023411	0.0168509	CXCL1/CXCL3/CXCL13/TNIP3	4
BP	GO:0045732	positive regulation of protein catabolic process	4/44	214/18670	0.00159117	0.0239702	0.0172534	C4BPA/C4BPB/GJA1/IL33	4
BP	GO:0002699	positive regulation of immune effector process	4/44	216/18670	0.00164631	0.024537	0.0176614	ANXA1/IL13RA2/MZB1/IL33	4
BP	GO:0044706	multi-multicellular organism process	4/44	222/18670	0.00181968	0.026507	0.0190794	GJA1/MMP7/MMP9/TIMP1	4
BP	GO:0018958	phenol-containing compound metabolic process	3/44	103/18670	0.00183257	0.026507	0.0190794	CDH3/DUOX2/DUOXA2	3
BP	GO:0002825	regulation of T-helper 1 type immune response	2/44	27/18670	0.00183525	0.026507	0.0190794	ANXA1/IL33	2
BP	GO:0050678	regulation of epithelial cell proliferation	5/44	378/18670	0.00188077	0.0268874	0.0193532	CDH3/GJA1/MMP12/SERPINB5/REG1A	5
BP	GO:0042176	regulation of protein catabolic process	5/44	381/18670	0.00194684	0.0275507	0.0198307	C4BPA/C4BPB/GJA1/TIMP1/IL33	5
BP	GO:0060512	prostate gland morphogenesis	2/44	28/18670	0.00197347	0.0276483	0.0199009	TNC/SERPINB5	2
BP	GO:0072606	interleukin-8 secretion	2/44	29/18670	0.00211648	0.0293417	0.0211198	ANXA1/CHI3L1	2
BP	GO:0042445	hormone metabolic process	4/44	232/18670	0.00213623	0.0293417	0.0211198	MME/DUOX2/SRD5A3/DUOXA2	4
BP	GO:0002828	regulation of type 2 immune response	2/44	30/18670	0.00226427	0.0306183	0.0220387	ANXA1/IL33	2
BP	GO:0071216	cellular response to biotic stimulus	4/44	236/18670	0.00227288	0.0306183	0.0220387	CXCL1/CXCL3/CXCL13/TNIP3	4
BP	GO:0051604	protein maturation	5/44	397/18670	0.00232838	0.0310672	0.0223618	C4BPA/C4BPB/MME/PLAU/DUOXA2	5
BP	GO:0045920	negative regulation of exocytosis	2/44	34/18670	0.00290273	0.0383653	0.0276148	ANXA1/IL13RA2	2
BP	GO:0002701	negative regulation of production of molecular mediator of immune response	2/44	35/18670	0.00307406	0.0398773	0.0287032	IL13RA2/IL33	2
BP	GO:0042092	type 2 immune response	2/44	35/18670	0.00307406	0.0398773	0.0287032	ANXA1/IL33	2
BP	GO:0006882	cellular zinc ion homeostasis	2/44	36/18670	0.00325002	0.0413935	0.0297945	S100A8/S100A9	2
BP	GO:0071634	regulation of transforming growth factor beta production	2/44	36/18670	0.00325002	0.0413935	0.0297945	CDH3/SERPINB7	2
BP	GO:0048608	reproductive structure development	5/44	431/18670	0.00331683	0.0418637	0.0301329	ANXA1/GJA1/TNC/MME/SERPINB5	5
BP	GO:0048732	gland development	5/44	434/18670	0.0034166	0.0419882	0.0302225	ANXA1/GJA1/TNC/SERPINB5/REG1A	5
BP	GO:0050673	epithelial cell proliferation	5/44	434/18670	0.0034166	0.0419882	0.0302225	CDH3/GJA1/MMP12/SERPINB5/REG1A	5
BP	GO:0061458	reproductive system development	5/44	434/18670	0.0034166	0.0419882	0.0302225	ANXA1/GJA1/TNC/MME/SERPINB5	5
BP	GO:0043434	response to peptide hormone	5/44	436/18670	0.00348431	0.042448	0.0305535	ANXA1/GJA1/REG1A/TIMP1/MZB1	5
BP	GO:0055069	zinc ion homeostasis	2/44	38/18670	0.0036158	0.0432969	0.0311645	S100A8/S100A9	2
BP	GO:0071604	transforming growth factor beta production	2/44	38/18670	0.0036158	0.0432969	0.0311645	CDH3/SERPINB7	2
BP	GO:0046651	lymphocyte proliferation	4/44	272/18670	0.00378501	0.044939	0.0323465	ANXA1/MS4A1/GJA1/MZB1	4
BP	GO:0002920	regulation of humoral immune response	3/44	134/18670	0.00386203	0.0453569	0.0326473	C4BPA/C4BPB/CXCL13	3
BP	GO:0032943	mononuclear cell proliferation	4/44	274/18670	0.00388496	0.0453569	0.0326473	ANXA1/MS4A1/GJA1/MZB1	4
BP	GO:0045088	regulation of innate immune response	5/44	452/18670	0.00406138	0.0470248	0.0338478	MMP12/S100A8/S100A9/SERPINB4/TNIP3	5
BP	GO:0010955	negative regulation of protein processing	2/44	41/18670	0.00419873	0.0474389	0.0341459	C4BPA/C4BPB	2
BP	GO:0043403	skeletal muscle tissue regeneration	2/44	41/18670	0.00419873	0.0474389	0.0341459	ANXA1/GJA1	2
BP	GO:1903318	negative regulation of protein maturation	2/44	41/18670	0.00419873	0.0474389	0.0341459	C4BPA/C4BPB	2
BP	GO:0002700	regulation of production of molecular mediator of immune response	3/44	139/18670	0.00427912	0.0479603	0.0345212	IL13RA2/MZB1/IL33	3
BP	GO:0002639	positive regulation of immunoglobulin production	2/44	42/18670	0.00440209	0.0487	0.0350536	MZB1/IL33	2
BP	GO:0001667	ameboidal-type cell migration	5/44	461/18670	0.00441463	0.0487	0.0350536	ANXA1/MMP9/TIMP1/CXCL13/GREM1	5
BP	GO:0002440	production of molecular mediator of immune response	4/44	286/18670	0.00452261	0.0495014	0.0356304	IL13RA2/MZB1/LAX1/IL33	4
BP	GO:0042088	T-helper 1 type immune response	2/44	43/18670	0.00460995	0.0499548	0.0359568	ANXA1/IL33	2
BP	GO:0002793	positive regulation of peptide secretion	4/44	288/18670	0.00463534	0.0499548	0.0359568	GJA1/MMP12/S100A8/IL33	4
BP	GO:0007162	negative regulation of cell adhesion	4/44	289/18670	0.00469242	0.0501838	0.0361216	ANXA1/TNC/MMP12/LAX1	4
BP	GO:0002224	toll-like receptor signaling pathway	3/44	146/18670	0.00490751	0.0520865	0.0374912	S100A8/S100A9/TNIP3	3
BP	GO:0002706	regulation of lymphocyte mediated immunity	3/44	149/18670	0.00519298	0.0542938	0.03908	C4BPA/C4BPB/SERPINB4	3
BP	GO:0051092	positive regulation of NF-kappaB transcription factor activity	3/44	149/18670	0.00519298	0.0542938	0.03908	S100A8/S100A9/S100A12	3
BP	GO:0033628	regulation of cell adhesion mediated by integrin	2/44	46/18670	0.00526023	0.0545895	0.0392928	PLAU/CXCL13	2
BP	GO:0016999	antibiotic metabolic process	3/44	151/18670	0.00538876	0.0555122	0.0399569	MMP3/DUOX2/DUOXA2	3
BP	GO:0018198	peptidyl-cysteine modification	2/44	47/18670	0.00548584	0.0560997	0.0403798	S100A8/S100A9	2
BP	GO:0016339	calcium-dependent cell-cell adhesion via plasma membrane cell adhesion molecules	2/44	48/18670	0.00571582	0.0576106	0.0414673	CDH3/SELL	2
BP	GO:0046850	regulation of bone remodeling	2/44	48/18670	0.00571582	0.0576106	0.0414673	GJA1/GREM1	2
BP	GO:0072503	cellular divalent inorganic cation homeostasis	5/44	493/18670	0.00584977	0.0585395	0.042136	MS4A1/GJA1/S100A8/S100A9/CXCL13	5
BP	GO:0002686	negative regulation of leukocyte migration	2/44	49/18670	0.00595017	0.0591219	0.0425552	GREM1/IL33	2
BP	GO:0002791	regulation of peptide secretion	5/44	500/18670	0.00620309	0.061201	0.0440516	ANXA1/GJA1/MMP12/S100A8/IL33	5
BP	GO:0002712	regulation of B cell mediated immunity	2/44	51/18670	0.00643188	0.0621453	0.0447313	C4BPA/C4BPB	2
BP	GO:0002889	regulation of immunoglobulin mediated immune response	2/44	51/18670	0.00643188	0.0621453	0.0447313	C4BPA/C4BPB	2
BP	GO:0007566	embryo implantation	2/44	51/18670	0.00643188	0.0621453	0.0447313	MMP9/TIMP1	2
BP	GO:0035821	modification of morphology or physiology of other organism	3/44	164/18670	0.00676981	0.0649623	0.046759	REG1A/S100A9/S100A12	3
BP	GO:0071695	anatomical structure maturation	3/44	165/18670	0.00688395	0.0651649	0.0469048	CDH3/GJA1/GREM1	3
BP	GO:2001242	regulation of intrinsic apoptotic signaling pathway	3/44	165/18670	0.00688395	0.0651649	0.0469048	MMP9/S100A8/S100A9	3
BP	GO:0034614	cellular response to reactive oxygen species	3/44	168/18670	0.00723324	0.0680119	0.0489541	ANXA1/MMP3/MMP9	3
BP	GO:0016485	protein processing	4/44	328/18670	0.00730486	0.0682127	0.0490986	C4BPA/C4BPB/MME/PLAU	4
BP	GO:0030307	positive regulation of cell growth	3/44	169/18670	0.00735198	0.0682127	0.0490986	REG1A/S100A8/S100A9	3
BP	GO:0042742	defense response to bacterium	4/44	330/18670	0.00746014	0.0687609	0.0494931	S100A8/S100A9/S100A12/CXCL13	4
BP	GO:0090183	regulation of kidney development	2/44	56/18670	0.00771106	0.0701876	0.0505201	MMP9/SERPINB7	2
BP	GO:0030324	lung development	3/44	172/18670	0.00771513	0.0701876	0.0505201	CHI3L1/TNC/MME	3
BP	GO:0030336	negative regulation of cell migration	4/44	334/18670	0.00777722	0.070296	0.0505981	TIMP1/CXCL13/GREM1/IL33	4
BP	GO:0002695	negative regulation of leukocyte activation	3/44	175/18670	0.00808875	0.0726432	0.0522876	ANXA1/IL13RA2/LAX1	3
BP	GO:0030323	respiratory tube development	3/44	176/18670	0.00821563	0.0733128	0.0527695	CHI3L1/TNC/MME	3
BP	GO:0010950	positive regulation of endopeptidase activity	3/44	178/18670	0.00847292	0.0739464	0.0532256	S100A8/S100A9/SERPINB3	3
BP	GO:0031102	neuron projection regeneration	2/44	59/18670	0.00852911	0.0739464	0.0532256	TNC/PRRX1	2
BP	GO:0045824	negative regulation of innate immune response	2/44	59/18670	0.00852911	0.0739464	0.0532256	MMP12/SERPINB4	2
BP	GO:0048736	appendage development	3/44	179/18670	0.00860333	0.0739464	0.0532256	GJA1/PRRX1/GREM1	3
BP	GO:0060173	limb development	3/44	179/18670	0.00860333	0.0739464	0.0532256	GJA1/PRRX1/GREM1	3
BP	GO:2001235	positive regulation of apoptotic signaling pathway	3/44	179/18670	0.00860333	0.0739464	0.0532256	MMP9/S100A8/S100A9	3
BP	GO:0045576	mast cell activation	2/44	60/18670	0.0088101	0.0752619	0.0541725	IL13RA2/S100A12	2
BP	GO:2000146	negative regulation of cell motility	4/44	349/18670	0.00904539	0.0763017	0.0549209	TIMP1/CXCL13/GREM1/IL33	4
BP	GO:0090303	positive regulation of wound healing	2/44	61/18670	0.0090952	0.0763017	0.0549209	ANXA1/DUOX2	2
BP	GO:2001244	positive regulation of intrinsic apoptotic signaling pathway	2/44	61/18670	0.0090952	0.0763017	0.0549209	S100A8/S100A9	2
BP	GO:0010631	epithelial cell migration	4/44	351/18670	0.00922411	0.0769224	0.0553677	ANXA1/MMP9/CXCL13/GREM1	4
BP	GO:0002449	lymphocyte mediated immunity	4/44	352/18670	0.00931432	0.0772152	0.0555785	C4BPA/C4BPB/IL13RA2/SERPINB4	4
BP	GO:0090132	epithelium migration	4/44	354/18670	0.00949649	0.0782623	0.0563321	ANXA1/MMP9/CXCL13/GREM1	4
BP	GO:0050922	negative regulation of chemotaxis	2/44	64/18670	0.00997502	0.08125	0.0584827	CXCL13/GREM1	2
BP	GO:0060135	maternal process involved in female pregnancy	2/44	64/18670	0.00997502	0.08125	0.0584827	GJA1/MMP7	2
BP	GO:0090130	tissue migration	4/44	360/18670	0.010057	0.0814439	0.0586222	ANXA1/MMP9/CXCL13/GREM1	4
BP	GO:0045862	positive regulation of proteolysis	4/44	363/18670	0.0103451	0.0832959	0.0599553	S100A8/S100A9/SERPINB3/IL33	4
BP	GO:0032102	negative regulation of response to external stimulus	4/44	365/18670	0.0105402	0.0843816	0.0607367	GJA1/PLAU/CXCL13/GREM1	4
BP	GO:0002221	pattern recognition receptor signaling pathway	3/44	197/18670	0.0111548	0.0881886	0.063477	S100A8/S100A9/TNIP3	3
BP	GO:0010952	positive regulation of peptidase activity	3/44	197/18670	0.0111548	0.0881886	0.063477	S100A8/S100A9/SERPINB3	3
BP	GO:0033627	cell adhesion mediated by integrin	2/44	68/18670	0.0112045	0.0881886	0.063477	PLAU/CXCL13	2
BP	GO:0060541	respiratory system development	3/44	198/18670	0.011308	0.0885059	0.0637054	CHI3L1/TNC/MME	3
BP	GO:0050866	negative regulation of cell activation	3/44	199/18670	0.0114625	0.0892162	0.0642167	ANXA1/IL13RA2/LAX1	3
BP	GO:0045089	positive regulation of innate immune response	4/44	381/18670	0.0121873	0.0943335	0.0679	MMP12/S100A8/S100A9/TNIP3	4
BP	GO:0051271	negative regulation of cellular component movement	4/44	384/18670	0.0125135	0.0962927	0.0693102	TIMP1/CXCL13/GREM1/IL33	4
BP	GO:0050679	positive regulation of epithelial cell proliferation	3/44	206/18670	0.0125778	0.0962927	0.0693102	CDH3/MMP12/REG1A	3
CC	GO:0034774	secretory granule lumen	8/45	321/19717	5.77332e-07	2.7282e-05	1.92471e-05	CHI3L1/CXCL1/S100A8/S100A9/S100A12/SERPINB3/TCN1/TIMP1	8
CC	GO:0060205	cytoplasmic vesicle lumen	8/45	338/19717	8.51588e-07	2.7282e-05	1.92471e-05	CHI3L1/CXCL1/S100A8/S100A9/S100A12/SERPINB3/TCN1/TIMP1	8
CC	GO:0031983	vesicle lumen	8/45	339/19717	8.70704e-07	2.7282e-05	1.92471e-05	CHI3L1/CXCL1/S100A8/S100A9/S100A12/SERPINB3/TCN1/TIMP1	8
CC	GO:0062023	collagen-containing extracellular matrix	7/45	406/19717	3.44339e-05	0.000809196	0.000570877	ANXA1/TNC/MMP9/S100A8/S100A9/TIMP1/GREM1	7
CC	GO:1904724	tertiary granule lumen	3/45	55/19717	0.000268229	0.00504271	0.00355757	CXCL1/MMP9/TCN1	3
CC	GO:0035580	specific granule lumen	3/45	62/19717	0.000382387	0.00599074	0.00422639	CHI3L1/CXCL1/TCN1	3
CC	GO:0042581	specific granule	4/45	160/19717	0.000480228	0.00619305	0.00436912	CHI3L1/CXCL1/PLAU/TCN1	4
CC	GO:0070820	tertiary granule	4/45	164/19717	0.000527068	0.00619305	0.00436912	CXCL1/MMP9/PLAU/TCN1	4
CC	GO:0005925	focal adhesion	5/45	405/19717	0.00221814	0.0188776	0.0133179	ANXA1/GJA1/TNC/MME/PLAU	5
CC	GO:0005924	cell-substrate adherens junction	5/45	408/19717	0.00229033	0.0188776	0.0133179	ANXA1/GJA1/TNC/MME/PLAU	5
CC	GO:0030055	cell-substrate junction	5/45	412/19717	0.00238923	0.0188776	0.0133179	ANXA1/GJA1/TNC/MME/PLAU	5
CC	GO:0005913	cell-cell adherens junction	3/45	117/19717	0.00240991	0.0188776	0.0133179	ANXA1/CDH3/GJA1	3
CC	GO:0016328	lateral plasma membrane	2/45	57/19717	0.00750616	0.0542753	0.0382905	ANXA1/GJA1	2
CC	GO:0045177	apical part of cell	4/45	384/19717	0.0112539	0.0755619	0.0533079	ANXA1/GJA1/DUOX2/DUOXA2	4
MF	GO:0004222	metalloendopeptidase activity	6/43	103/17697	1.71806e-07	2.33656e-05	1.39253e-05	MME/MMP3/MMP7/MMP9/MMP10/MMP12	6
MF	GO:0050786	RAGE receptor binding	3/43	11/17697	2.17503e-06	0.000147902	8.81461e-05	S100A8/S100A9/S100A12	3
MF	GO:0008237	metallopeptidase activity	6/43	181/17697	4.69092e-06	0.000212655	0.000126737	MME/MMP3/MMP7/MMP9/MMP10/MMP12	6
MF	GO:0004175	endopeptidase activity	8/43	427/17697	7.43828e-06	0.000252901	0.000150723	MME/MMP3/MMP7/MMP9/MMP10/MMP12/PLAU/KLK10	8
MF	GO:0005125	cytokine activity	6/43	220/17697	1.43144e-05	0.000389351	0.000232043	CXCL1/CXCL3/TIMP1/CXCL13/GREM1/IL33	6
MF	GO:0004252	serine-type endopeptidase activity	5/43	160/17697	4.13842e-05	0.000938041	0.000559049	MMP3/MMP7/MMP9/PLAU/KLK10	5
MF	GO:0004866	endopeptidase inhibitor activity	5/43	175/17697	6.34063e-05	0.000958974	0.000571525	SERPINB5/SERPINB3/SERPINB4/TIMP1/SERPINB7	5
MF	GO:0008236	serine-type peptidase activity	5/43	182/17697	7.63535e-05	0.000958974	0.000571525	MMP3/MMP7/MMP9/PLAU/KLK10	5
MF	GO:0030414	peptidase inhibitor activity	5/43	182/17697	7.63535e-05	0.000958974	0.000571525	SERPINB5/SERPINB3/SERPINB4/TIMP1/SERPINB7	5
MF	GO:0061135	endopeptidase regulator activity	5/43	182/17697	7.63535e-05	0.000958974	0.000571525	SERPINB5/SERPINB3/SERPINB4/TIMP1/SERPINB7	5
MF	GO:0004867	serine-type endopeptidase inhibitor activity	4/43	94/17697	7.86028e-05	0.000958974	0.000571525	SERPINB5/SERPINB3/SERPINB4/SERPINB7	4
MF	GO:0017171	serine hydrolase activity	5/43	186/17697	8.46153e-05	0.000958974	0.000571525	MMP3/MMP7/MMP9/PLAU/KLK10	5
MF	GO:0048018	receptor ligand activity	7/43	482/17697	0.000146662	0.00153431	0.000914409	CXCL1/CXCL3/REG1A/TIMP1/CXCL13/GREM1/IL33	7
MF	GO:0061134	peptidase regulator activity	5/43	219/17697	0.000181982	0.00176783	0.00105358	SERPINB5/SERPINB3/SERPINB4/TIMP1/SERPINB7	5
MF	GO:0008009	chemokine activity	3/43	49/17697	0.000227726	0.00206471	0.00123052	CXCL1/CXCL3/CXCL13	3
MF	GO:0002020	protease binding	4/43	128/17697	0.000259006	0.00218679	0.00130327	SERPINB3/SERPINB4/SELL/TIMP1	4
MF	GO:0004857	enzyme inhibitor activity	6/43	375/17697	0.000273349	0.00218679	0.00130327	ANXA1/SERPINB5/SERPINB3/SERPINB4/TIMP1/SERPINB7	6
MF	GO:0035325	Toll-like receptor binding	2/43	12/17697	0.000374781	0.00283168	0.00168761	S100A8/S100A9	2
MF	GO:0036041	long-chain fatty acid binding	2/43	14/17697	0.000515151	0.0036874	0.0021976	S100A8/S100A9	2
MF	GO:0042379	chemokine receptor binding	3/43	66/17697	0.000549583	0.00373716	0.00222726	CXCL1/CXCL3/CXCL13	3
MF	GO:0070492	oligosaccharide binding	2/43	15/17697	0.000593489	0.00384355	0.00229066	REG1A/SELL	2
MF	GO:1901567	fatty acid derivative binding	2/43	28/17697	0.00209417	0.0129458	0.00771537	S100A8/S100A9	2
MF	GO:0005539	glycosaminoglycan binding	4/43	229/17697	0.0022694	0.0134191	0.00799743	MMP7/REG1A/SELL/CXCL13	4
MF	GO:0005504	fatty acid binding	2/43	34/17697	0.00307945	0.0174502	0.0103999	S100A8/S100A9	2
MF	GO:0030246	carbohydrate binding	4/43	271/17697	0.00415226	0.0225883	0.0134621	CHI3L1/CHI3L2/REG1A/SELL	4
MF	GO:0005126	cytokine receptor binding	4/43	286/17697	0.00502325	0.0262755	0.0156595	CXCL1/CXCL3/CXCL13/GREM1	4
MF	GO:0008083	growth factor activity	3/43	163/17697	0.00722785	0.036407	0.0216976	CXCL1/REG1A/TIMP1	3
MF	GO:0008201	heparin binding	3/43	169/17697	0.00798039	0.0387619	0.0231011	MMP7/SELL/CXCL13	3
MF	GO:0033293	monocarboxylic acid binding	2/43	64/17697	0.0105682	0.0495614	0.0295374	S100A8/S100A9	2
MF	GO:0005518	collagen binding	2/43	67/17697	0.0115374	0.0523027	0.0311711	MMP9/MMP12	2
MF	GO:0016209	antioxidant activity	2/43	86/17697	0.0185266	0.0812779	0.0484396	S100A9/DUOX2	2
MF	GO:1901681	sulfur compound binding	3/43	250/17697	0.022695	0.0964536	0.0574839	MMP7/SELL/CXCL13	3
MF	GO:0031419	cobalamin binding	1/43	10/17697	0.02404	0.0970846	0.05786	TCN1	1
MF	GO:0030546	receptor activator activity	1/43	11/17697	0.0264127	0.0970846	0.05786	GREM1	1
MF	GO:0036122	BMP binding	1/43	11/17697	0.0264127	0.0970846	0.05786	GREM1	1
MF	GO:0045236	CXCR chemokine receptor binding	1/43	11/17697	0.0264127	0.0970846	0.05786	CXCL13	1
MF	GO:1901612	cardiolipin binding	1/43	11/17697	0.0264127	0.0970846	0.05786	MME	1
KEGG	hsa04657	IL-17 signaling pathway	6/27	94/8076	5.14566e-07	2.46992e-05	1.67911e-05	CXCL1/CXCL3/MMP3/MMP9/S100A8/S100A9	6
KEGG	hsa05146	Amoebiasis	4/27	102/8076	0.00033668	0.00769531	0.00523146	CXCL1/CXCL3/SERPINB3/SERPINB4	4
KEGG	hsa04668	TNF signaling pathway	4/27	112/8076	0.000480957	0.00769531	0.00523146	CXCL1/CXCL3/MMP3/MMP9	4
KEGG	hsa04060	Cytokine-cytokine receptor interaction	5/27	295/8076	0.00261804	0.0258537	0.017576	CXCL1/CXCL3/IL13RA2/CXCL13/IL33	5
KEGG	hsa04610	Complement and coagulation cascades	3/27	85/8076	0.00274255	0.0258537	0.017576	C4BPA/C4BPB/PLAU	3
KEGG	hsa05323	Rheumatoid arthritis	3/27	93/8076	0.00353975	0.0258537	0.017576	CXCL1/CXCL3/MMP3	3
KEGG	hsa05215	Prostate cancer	3/27	97/8076	0.00398629	0.0258537	0.017576	MMP3/MMP9/PLAU	3
KEGG	hsa04061	Viral protein interaction with cytokine and cytokine receptor	3/27	100/8076	0.00434281	0.0258537	0.017576	CXCL1/CXCL3/CXCL13	3
KEGG	hsa04064	NF-kappa B signaling pathway	3/27	104/8076	0.00484758	0.0258537	0.017576	CXCL1/CXCL3/PLAU	3
KEGG	hsa05134	Legionellosis	2/27	57/8076	0.0153426	0.0736445	0.0500654	CXCL1/CXCL3	2
KEGG	hsa05206	MicroRNAs in cancer	4/27	310/8076	0.018602	0.0790624	0.0537485	TNC/MMP9/SERPINB5/PLAU	4
KEGG	hsa05120	Epithelial cell signaling in Helicobacter pylori infection	2/27	70/8076	0.0226068	0.0790624	0.0537485	CXCL1/CXCL3	2
KEGG	hsa04062	Chemokine signaling pathway	3/27	192/8076	0.0254432	0.0790624	0.0537485	CXCL1/CXCL3/CXCL13	3
KEGG	hsa05202	Transcriptional misregulation in cancer	3/27	192/8076	0.0254432	0.0790624	0.0537485	MMP3/MMP9/PLAU	3
KEGG	hsa04918	Thyroid hormone synthesis	2/27	75/8076	0.025713	0.0790624	0.0537485	DUOX2/DUOXA2	2
KEGG	hsa05133	Pertussis	2/27	76/8076	0.0263541	0.0790624	0.0537485	C4BPA/C4BPB	2

## Sheet: CD
ONTOLOGY	ID	Description	GeneRatio	BgRatio	pvalue	p.adjust	qvalue	geneID	Count
BP	GO:0015701	bicarbonate transport	4/19	42/18670	8.36541e-08	3.20395e-05	1.97248e-05	CA1/CA2/CA4/SLC26A2	4
BP	GO:0031284	positive regulation of guanylate cyclase activity	2/19	10/18670	4.39404e-05	0.0082176	0.00505907	GUCA2A/GUCA2B	2
BP	GO:0031282	regulation of guanylate cyclase activity	2/19	12/18670	6.43677e-05	0.0082176	0.00505907	GUCA2A/GUCA2B	2
BP	GO:0006821	chloride transport	3/19	108/18670	0.00017051	0.0156456	0.00963203	CA2/CLCA1/SLC26A2	3
BP	GO:0031281	positive regulation of cyclase activity	2/19	22/18670	0.000223924	0.0156456	0.00963203	GUCA2A/GUCA2B	2
BP	GO:0051349	positive regulation of lyase activity	2/19	23/18670	0.000245101	0.0156456	0.00963203	GUCA2A/GUCA2B	2
BP	GO:0015698	inorganic anion transport	3/19	169/18670	0.000634623	0.031559	0.0194289	CA2/CLCA1/SLC26A2	3
BP	GO:0009268	response to pH	2/19	40/18670	0.000747894	0.031559	0.0194289	CA2/PCK1	2
BP	GO:0031279	regulation of cyclase activity	2/19	43/18670	0.000864257	0.031559	0.0194289	GUCA2A/GUCA2B	2
BP	GO:0030810	positive regulation of nucleotide biosynthetic process	2/19	46/18670	0.000988793	0.031559	0.0194289	GUCA2A/GUCA2B	2
BP	GO:0051339	regulation of lyase activity	2/19	46/18670	0.000988793	0.031559	0.0194289	GUCA2A/GUCA2B	2
BP	GO:1900373	positive regulation of purine nucleotide biosynthetic process	2/19	46/18670	0.000988793	0.031559	0.0194289	GUCA2A/GUCA2B	2
BP	GO:0015711	organic anion transport	4/19	482/18670	0.00124933	0.0358626	0.0220784	CA1/CA2/CA4/SLC26A2	4
BP	GO:0010043	response to zinc ion	2/19	53/18670	0.00131091	0.0358626	0.0220784	CA2/MT1M	2
BP	GO:0045981	positive regulation of nucleotide metabolic process	2/19	57/18670	0.00151461	0.0362561	0.0223206	GUCA2A/GUCA2B	2
BP	GO:1900544	positive regulation of purine nucleotide metabolic process	2/19	57/18670	0.00151461	0.0362561	0.0223206	GUCA2A/GUCA2B	2
BP	GO:0006164	purine nucleotide biosynthetic process	3/19	300/18670	0.00328882	0.0740951	0.0456158	SLC26A2/GUCA2A/GUCA2B	3
BP	GO:1902476	chloride transmembrane transport	2/19	88/18670	0.00356522	0.0746976	0.0459867	CLCA1/SLC26A2	2
BP	GO:0072522	purine-containing compound biosynthetic process	3/19	313/18670	0.00370563	0.0746976	0.0459867	SLC26A2/GUCA2A/GUCA2B	3
BP	GO:0046916	cellular transition metal ion homeostasis	2/19	108/18670	0.00531662	0.0830805	0.0511475	MT1M/ABCG2	2
BP	GO:0006664	glycolipid metabolic process	2/19	110/18670	0.00550962	0.0830805	0.0511475	GBA3/CWH43	2
BP	GO:0098661	inorganic anion transmembrane transport	2/19	111/18670	0.00560732	0.0830805	0.0511475	CLCA1/SLC26A2	2
BP	GO:1903509	liposaccharide metabolic process	2/19	111/18670	0.00560732	0.0830805	0.0511475	GBA3/CWH43	2
BP	GO:0006066	alcohol metabolic process	3/19	364/18670	0.00564788	0.0830805	0.0511475	ADH1C/HMGCS2/PCK1	3
BP	GO:0010038	response to metal ion	3/19	364/18670	0.00564788	0.0830805	0.0511475	CA2/MT1M/CHP2	3
BP	GO:1900371	regulation of purine nucleotide biosynthetic process	2/19	117/18670	0.00621023	0.0830805	0.0511475	GUCA2A/GUCA2B	2
BP	GO:0030808	regulation of nucleotide biosynthetic process	2/19	118/18670	0.00631348	0.0830805	0.0511475	GUCA2A/GUCA2B	2
BP	GO:0006721	terpenoid metabolic process	2/19	120/18670	0.00652235	0.0830805	0.0511475	ADH1C/HMGCS2	2
BP	GO:0009165	nucleotide biosynthetic process	3/19	386/18670	0.00664369	0.0830805	0.0511475	SLC26A2/GUCA2A/GUCA2B	3
BP	GO:1901293	nucleoside phosphate biosynthetic process	3/19	390/18670	0.00683534	0.0830805	0.0511475	SLC26A2/GUCA2A/GUCA2B	3
BP	GO:0034754	cellular hormone metabolic process	2/19	129/18670	0.00750089	0.0830805	0.0511475	ADH1C/DHRS11	2
BP	GO:0055076	transition metal ion homeostasis	2/19	131/18670	0.00772685	0.0830805	0.0511475	MT1M/ABCG2	2
BP	GO:0098754	detoxification	2/19	131/18670	0.00772685	0.0830805	0.0511475	MT1M/ABCG2	2
BP	GO:0006720	isoprenoid metabolic process	2/19	139/18670	0.00866129	0.0830805	0.0511475	ADH1C/HMGCS2	2
BP	GO:0007586	digestion	2/19	139/18670	0.00866129	0.0830805	0.0511475	GUCA2A/GUCA2B	2
BP	GO:0033865	nucleoside bisphosphate metabolic process	2/19	140/18670	0.00878151	0.0830805	0.0511475	SLC26A2/HMGCS2	2
BP	GO:0033875	ribonucleoside bisphosphate metabolic process	2/19	140/18670	0.00878151	0.0830805	0.0511475	SLC26A2/HMGCS2	2
BP	GO:0034032	purine nucleoside bisphosphate metabolic process	2/19	140/18670	0.00878151	0.0830805	0.0511475	SLC26A2/HMGCS2	2
BP	GO:1900542	regulation of purine nucleotide metabolic process	2/19	142/18670	0.0090242	0.0830805	0.0511475	GUCA2A/GUCA2B	2
BP	GO:0006140	regulation of nucleotide metabolic process	2/19	146/18670	0.00951859	0.0830805	0.0511475	GUCA2A/GUCA2B	2
BP	GO:0035672	oligopeptide transmembrane transport	1/19	10/18670	0.0101327	0.0830805	0.0511475	CA2	1
BP	GO:2001225	regulation of chloride transport	1/19	10/18670	0.0101327	0.0830805	0.0511475	CA2	1
BP	GO:0016999	antibiotic metabolic process	2/19	151/18670	0.0101533	0.0830805	0.0511475	ADH1C/PCK1	2
BP	GO:0062013	positive regulation of small molecule metabolic process	2/19	153/18670	0.0104124	0.0830805	0.0511475	GUCA2A/GUCA2B	2
BP	GO:0006681	galactosylceramide metabolic process	1/19	11/18670	0.0111406	0.0830805	0.0511475	GBA3	1
BP	GO:0006857	oligopeptide transport	1/19	11/18670	0.0111406	0.0830805	0.0511475	CA2	1
BP	GO:0019532	oxalate transport	1/19	11/18670	0.0111406	0.0830805	0.0511475	SLC26A2	1
BP	GO:0046950	cellular ketone body metabolic process	1/19	11/18670	0.0111406	0.0830805	0.0511475	HMGCS2	1
BP	GO:0006069	ethanol oxidation	1/19	12/18670	0.0121475	0.0830805	0.0511475	ADH1C	1
BP	GO:0019374	galactolipid metabolic process	1/19	12/18670	0.0121475	0.0830805	0.0511475	GBA3	1
BP	GO:0019755	one-carbon compound transport	1/19	12/18670	0.0121475	0.0830805	0.0511475	CA2	1
BP	GO:0030002	cellular anion homeostasis	1/19	12/18670	0.0121475	0.0830805	0.0511475	CKB	1
BP	GO:0030320	cellular monovalent inorganic anion homeostasis	1/19	12/18670	0.0121475	0.0830805	0.0511475	CKB	1
BP	GO:0032230	positive regulation of synaptic transmission, GABAergic	1/19	12/18670	0.0121475	0.0830805	0.0511475	CA2	1
BP	GO:0071468	cellular response to acidic pH	1/19	12/18670	0.0121475	0.0830805	0.0511475	PCK1	1
BP	GO:1902224	ketone body metabolic process	1/19	12/18670	0.0121475	0.0830805	0.0511475	HMGCS2	1
BP	GO:0006703	estrogen biosynthetic process	1/19	13/18670	0.0131535	0.0853863	0.0525671	DHRS11	1
BP	GO:0009313	oligosaccharide catabolic process	1/19	13/18670	0.0131535	0.0853863	0.0525671	GBA3	1
BP	GO:0046415	urate metabolic process	1/19	13/18670	0.0131535	0.0853863	0.0525671	ABCG2	1
BP	GO:0046165	alcohol biosynthetic process	2/19	175/18670	0.0134535	0.0858783	0.05287	HMGCS2/PCK1	2
BP	GO:0038166	angiotensin-activated signaling pathway	1/19	14/18670	0.0141585	0.0859918	0.0529398	CA2	1
BP	GO:0046479	glycosphingolipid catabolic process	1/19	14/18670	0.0141585	0.0859918	0.0529398	GBA3	1
BP	GO:0055064	chloride ion homeostasis	1/19	14/18670	0.0141585	0.0859918	0.0529398	CKB	1
BP	GO:0010273	detoxification of copper ion	1/19	15/18670	0.0151625	0.0859918	0.0529398	MT1M	1
BP	GO:0070365	hepatocyte differentiation	1/19	15/18670	0.0151625	0.0859918	0.0529398	PCK1	1
BP	GO:1990169	stress response to copper ion	1/19	15/18670	0.0151625	0.0859918	0.0529398	MT1M	1
BP	GO:0071248	cellular response to metal ion	2/19	190/18670	0.015723	0.0859918	0.0529398	MT1M/CHP2	2
BP	GO:0016114	terpenoid biosynthetic process	1/19	16/18670	0.0161656	0.0859918	0.0529398	HMGCS2	1
BP	GO:0019377	glycolipid catabolic process	1/19	16/18670	0.0161656	0.0859918	0.0529398	GBA3	1
BP	GO:0070886	positive regulation of calcineurin-NFAT signaling cascade	1/19	16/18670	0.0161656	0.0859918	0.0529398	CHP2	1
BP	GO:0106058	positive regulation of calcineurin-mediated signaling	1/19	16/18670	0.0161656	0.0859918	0.0529398	CHP2	1
BP	GO:1902358	sulfate transmembrane transport	1/19	16/18670	0.0161656	0.0859918	0.0529398	SLC26A2	1
BP	GO:0006694	steroid biosynthetic process	2/19	196/18670	0.016674	0.0865159	0.0532625	HMGCS2/DHRS11	2
BP	GO:0008272	sulfate transport	1/19	17/18670	0.0171676	0.0865159	0.0532625	SLC26A2	1
BP	GO:0061687	detoxification of inorganic compound	1/19	17/18670	0.0171676	0.0865159	0.0532625	MT1M	1
BP	GO:0097501	stress response to metal ion	1/19	17/18670	0.0171676	0.0865159	0.0532625	MT1M	1
BP	GO:0045780	positive regulation of bone resorption	1/19	18/18670	0.0181688	0.086891	0.0534934	CA2	1
BP	GO:0046459	short-chain fatty acid metabolic process	1/19	18/18670	0.0181688	0.086891	0.0534934	PCK1	1
BP	GO:0046852	positive regulation of bone remodeling	1/19	18/18670	0.0181688	0.086891	0.0534934	CA2	1
BP	GO:0006643	membrane lipid metabolic process	2/19	207/18670	0.0184802	0.086891	0.0534934	GBA3/CWH43	2
BP	GO:0071456	cellular response to hypoxia	2/19	207/18670	0.0184802	0.086891	0.0534934	CLCA1/PCK1	2
BP	GO:0015669	gas transport	1/19	19/18670	0.0191689	0.086891	0.0534934	CA2	1
BP	GO:0006071	glycerol metabolic process	1/19	20/18670	0.0201681	0.086891	0.0534934	PCK1	1
BP	GO:0006677	glycosylceramide metabolic process	1/19	20/18670	0.0201681	0.086891	0.0534934	GBA3	1
BP	GO:0016137	glycoside metabolic process	1/19	20/18670	0.0201681	0.086891	0.0534934	GBA3	1
BP	GO:0046514	ceramide catabolic process	1/19	20/18670	0.0201681	0.086891	0.0534934	GBA3	1
BP	GO:0036294	cellular response to decreased oxygen levels	2/19	217/18670	0.0201914	0.086891	0.0534934	CLCA1/PCK1	2
BP	GO:0044242	cellular lipid catabolic process	2/19	217/18670	0.0201914	0.086891	0.0534934	PCK1/GBA3	2
BP	GO:0071241	cellular response to inorganic substance	2/19	217/18670	0.0201914	0.086891	0.0534934	MT1M/CHP2	2
BP	GO:0006067	ethanol metabolic process	1/19	21/18670	0.0211663	0.0890846	0.0548439	ADH1C	1
BP	GO:0071498	cellular response to fluid shear stress	1/19	21/18670	0.0211663	0.0890846	0.0548439	CA2	1
BP	GO:0042445	hormone metabolic process	2/19	232/18670	0.0228786	0.0917922	0.0565108	ADH1C/DHRS11	2
BP	GO:0010447	response to acidic pH	1/19	23/18670	0.0231599	0.0917922	0.0565108	PCK1	1
BP	GO:0019400	alditol metabolic process	1/19	23/18670	0.0231599	0.0917922	0.0565108	PCK1	1
BP	GO:0071294	cellular response to zinc ion	1/19	23/18670	0.0231599	0.0917922	0.0565108	MT1M	1
BP	GO:0071467	cellular response to pH	1/19	23/18670	0.0231599	0.0917922	0.0565108	PCK1	1
BP	GO:0071453	cellular response to oxygen levels	2/19	234/18670	0.0232476	0.0917922	0.0565108	CLCA1/PCK1	2
BP	GO:0050427	3'-phosphoadenosine 5'-phosphosulfate metabolic process	1/19	24/18670	0.0241552	0.0944025	0.0581178	SLC26A2	1
BP	GO:0034035	purine ribonucleoside bisphosphate metabolic process	1/19	25/18670	0.0251496	0.0953692	0.0587129	SLC26A2	1
BP	GO:0045672	positive regulation of osteoclast differentiation	1/19	25/18670	0.0251496	0.0953692	0.0587129	CA2	1
BP	GO:1904385	cellular response to angiotensin	1/19	25/18670	0.0251496	0.0953692	0.0587129	CA2	1
BP	GO:0055083	monovalent inorganic anion homeostasis	1/19	26/18670	0.026143	0.0972113	0.059847	CKB	1
BP	GO:0071377	cellular response to glucagon stimulus	1/19	26/18670	0.026143	0.0972113	0.059847	PCK1	1
BP	GO:0045017	glycerolipid biosynthetic process	2/19	251/18670	0.0264837	0.0975313	0.060044	PCK1/CWH43	2
BP	GO:0006730	one-carbon metabolic process	1/19	27/18670	0.0271354	0.0989797	0.0609357	CA1	1
CC	GO:0005902	microvillus	3/20	83/19717	7.78664e-05	0.00256959	0.00172126	CA2/CLCA1/SLC26A2	3
CC	GO:0098858	actin-based cell projection	3/20	208/19717	0.0011555	0.0190658	0.0127713	CA2/CLCA1/SLC26A2	3
CC	GO:0045177	apical part of cell	3/20	384/19717	0.00653243	0.0718568	0.0481337	CA2/CA4/SLC26A2	3
CC	GO:0042589	zymogen granule membrane	1/20	11/19717	0.0111043	0.0916102	0.0613657	CLCA1	1
CC	GO:0042588	zymogen granule	1/20	14/19717	0.0141123	0.0931413	0.0623913	CLCA1	1
CC	GO:0031362	anchored component of external side of plasma membrane	1/20	19/19717	0.0191064	0.0993155	0.0665271	CA4	1
CC	GO:0031528	microvillus membrane	1/20	23/19717	0.0230844	0.0993155	0.0665271	SLC26A2	1
CC	GO:0031233	intrinsic component of external side of plasma membrane	1/20	24/19717	0.0240765	0.0993155	0.0665271	CA4	1
MF	GO:0004089	carbonate dehydratase activity	3/19	15/17697	4.73506e-07	3.26719e-05	2.14324e-05	CA1/CA2/CA4	3
MF	GO:0016836	hydro-lyase activity	3/19	56/17697	2.80561e-05	0.000950588	0.000623574	CA1/CA2/CA4	3
MF	GO:0016829	lyase activity	4/19	187/17697	4.13299e-05	0.000950588	0.000623574	CA1/CA2/CA4/PCK1	4
MF	GO:0016835	carbon-oxygen lyase activity	3/19	75/17697	6.74684e-05	0.00116383	0.000763459	CA1/CA2/CA4	3
MF	GO:0015108	chloride transmembrane transporter activity	2/19	100/17697	0.00507737	0.0691932	0.0453899	CLCA1/SLC26A2	2
MF	GO:0016616	oxidoreductase activity, acting on the CH-OH group of donors, NAD or NADP as acceptor	2/19	119/17697	0.00711489	0.0691932	0.0453899	ADH1C/DHRS11	2
MF	GO:0016614	oxidoreductase activity, acting on CH-OH group of donors	2/19	128/17697	0.00818956	0.0691932	0.0453899	ADH1C/DHRS11	2
MF	GO:0052689	carboxylic ester hydrolase activity	2/19	136/17697	0.00920248	0.0691932	0.0453899	CA1/CA2	2
MF	GO:0015103	inorganic anion transmembrane transporter activity	2/19	146/17697	0.0105435	0.0691932	0.0453899	CLCA1/SLC26A2	2
MF	GO:0019531	oxalate transmembrane transporter activity	1/19	10/17697	0.0106873	0.0691932	0.0453899	SLC26A2	1
MF	GO:0004303	estradiol 17-beta-dehydrogenase activity	1/19	11/17697	0.01175	0.0691932	0.0453899	DHRS11	1
MF	GO:0008271	secondary active sulfate transmembrane transporter activity	1/19	13/17697	0.0138723	0.0691932	0.0453899	SLC26A2	1
MF	GO:0042910	xenobiotic transmembrane transporter activity	1/19	13/17697	0.0138723	0.0691932	0.0453899	ABCG2	1
MF	GO:0015926	glucosidase activity	1/19	14/17697	0.0149318	0.0691932	0.0453899	GBA3	1
MF	GO:0005229	intracellular calcium activated chloride channel activity	1/19	16/17697	0.0170476	0.0691932	0.0453899	CLCA1	1
MF	GO:0015116	sulfate transmembrane transporter activity	1/19	16/17697	0.0170476	0.0691932	0.0453899	SLC26A2	1
MF	GO:0061778	intracellular chloride channel activity	1/19	16/17697	0.0170476	0.0691932	0.0453899	CLCA1	1
MF	GO:0015106	bicarbonate transmembrane transporter activity	1/19	19/17697	0.0202132	0.0772301	0.050662	SLC26A2	1
MF	GO:0004745	retinol dehydrogenase activity	1/19	20/17697	0.0212663	0.0772301	0.050662	ADH1C	1
KEGG	hsa00910	Nitrogen metabolism	3/12	17/8076	1.68488e-06	5.72858e-05	3.90182e-05	CA1/CA2/CA4	3
KEGG	hsa04964	Proximal tubule bicarbonate reclamation	3/12	23/8076	4.36613e-06	7.42242e-05	5.05552e-05	CA2/CA4/PCK1	3
KEGG	hsa00010	Glycolysis / Gluconeogenesis	2/12	67/8076	0.00424145	0.0480697	0.032741	ADH1C/PCK1	2
KEGG	hsa03320	PPAR signaling pathway	2/12	78/8076	0.00570871	0.048524	0.0330504	HMGCS2/PCK1	2
KEGG	hsa04976	Bile secretion	2/12	90/8076	0.00753849	0.0512617	0.0349151	CA2/ABCG2	2
KEGG	hsa04972	Pancreatic secretion	2/12	102/8076	0.00960005	0.0544003	0.0370528	CA2/CLCA1	2
KEGG	hsa00072	Synthesis and degradation of ketone bodies	1/12	10/8076	0.0147681	0.0717306	0.0488567	HMGCS2	1
