# Supplementary material for: Integrated analysis of multiple microarray studies to establish differential diagnostic models of Crohn’s disease and ulcerative colitis based on a metalloproteinase-associated module
Source: Front Immunol. 2022 Nov 21;13:1022850. doi: 10.3389/fimmu.2022.1022850 (PMC9720321; doi:10.3389/fimmu.2022.1022850)
Supplement: Supplementary file 6 [file Table_5.xlsx]

## Sheet: PPI-1
ONTOLOGY	ID	Description	GeneRatio	BgRatio	pvalue	p.adjust	qvalue	geneID	Count
BP	GO:0022617	extracellular matrix disassembly	7/10	80/18670	2.4077e-15	1.22793e-12	5.82916e-13	MMP1/MMP3/MMP7/MMP9/MMP10/MMP12/TIMP1	7
BP	GO:0030574	collagen catabolic process	6/10	47/18670	3.80774e-14	9.70973e-12	4.60937e-12	MMP1/MMP3/MMP7/MMP9/MMP10/MMP12	6
BP	GO:0032963	collagen metabolic process	6/10	115/18670	9.85372e-12	1.67513e-09	7.95212e-10	MMP1/MMP3/MMP7/MMP9/MMP10/MMP12	6
BP	GO:0030198	extracellular matrix organization	7/10	368/18670	1.24574e-10	1.58832e-08	7.54003e-09	MMP1/MMP3/MMP7/MMP9/MMP10/MMP12/TIMP1	7
BP	GO:0043062	extracellular structure organization	7/10	422/18670	3.24736e-10	3.3123e-08	1.5724e-08	MMP1/MMP3/MMP7/MMP9/MMP10/MMP12/TIMP1	7
BP	GO:0150077	regulation of neuroinflammatory response	3/10	41/18670	1.16703e-06	9.91976e-05	4.70907e-05	MMP3/MMP9/PTGS2	3
BP	GO:0007565	female pregnancy	4/10	192/18670	2.16903e-06	0.000144933	6.88021e-05	MMP7/MMP9/PTGS2/TIMP1	4
BP	GO:0007566	embryo implantation	3/10	51/18670	2.27346e-06	0.000144933	6.88021e-05	MMP9/PTGS2/TIMP1	3
BP	GO:1904645	response to amyloid-beta	3/10	54/18670	2.70556e-06	0.000153315	7.27811e-05	MMP3/MMP9/MMP12	3
BP	GO:0044706	multi-multicellular organism process	4/10	222/18670	3.86326e-06	0.000197027	9.35317e-05	MMP7/MMP9/PTGS2/TIMP1	4
BP	GO:0150076	neuroinflammatory response	3/10	75/18670	7.32202e-06	0.000339475	0.000161154	MMP3/MMP9/PTGS2	3
BP	GO:0032461	positive regulation of protein oligomerization	2/10	25/18670	7.69563e-05	0.00327064	0.00155263	MMP1/MMP3	2
BP	GO:0071241	cellular response to inorganic substance	3/10	217/18670	0.000174969	0.00686416	0.00325853	MMP3/MMP9/PTGS2	3
BP	GO:0032459	regulation of protein oligomerization	2/10	43/18670	0.00023045	0.00839496	0.00398522	MMP1/MMP3	2
BP	GO:0010951	negative regulation of endopeptidase activity	3/10	250/18670	0.00026555	0.0090287	0.00428607	MMP9/PTGS2/TIMP1	3
BP	GO:0010466	negative regulation of peptidase activity	3/10	262/18670	0.000304787	0.00971507	0.0046119	MMP9/PTGS2/TIMP1	3
BP	GO:0060135	maternal process involved in female pregnancy	2/10	64/18670	0.000511414	0.0153424	0.0072833	MMP7/PTGS2	2
BP	GO:0007568	aging	3/10	321/18670	0.00055242	0.0156519	0.00743021	MMP7/PTGS2/TIMP1	3
BP	GO:0071260	cellular response to mechanical stimulus	2/10	79/18670	0.000778237	0.0201518	0.00956639	MMP7/PTGS2	2
BP	GO:0045861	negative regulation of proteolysis	3/10	363/18670	0.000790267	0.0201518	0.00956639	MMP9/PTGS2/TIMP1	3
BP	GO:0043154	negative regulation of cysteine-type endopeptidase activity involved in apoptotic process	2/10	84/18670	0.00087928	0.0213539	0.0101371	MMP9/PTGS2	2
BP	GO:2000117	negative regulation of cysteine-type endopeptidase activity	2/10	92/18670	0.00105343	0.0244204	0.0115928	MMP9/PTGS2	2
BP	GO:2001243	negative regulation of intrinsic apoptotic signaling pathway	2/10	98/18670	0.00119407	0.025859	0.0122757	MMP9/PTGS2	2
BP	GO:0052548	regulation of endopeptidase activity	3/10	425/18670	0.00124768	0.025859	0.0122757	MMP9/PTGS2/TIMP1	3
BP	GO:0048661	positive regulation of smooth muscle cell proliferation	2/10	101/18670	0.0012676	0.025859	0.0122757	MMP9/PTGS2	2
BP	GO:0006979	response to oxidative stress	3/10	451/18670	0.00148059	0.0281455	0.0133611	MMP3/MMP9/PTGS2	3
BP	GO:0052547	regulation of peptidase activity	3/10	452/18670	0.00149005	0.0281455	0.0133611	MMP9/PTGS2/TIMP1	3
BP	GO:0001667	ameboidal-type cell migration	3/10	461/18670	0.00157701	0.0286072	0.0135803	MMP9/PTGS2/TIMP1	3
BP	GO:0051346	negative regulation of hydrolase activity	3/10	466/18670	0.00162668	0.0286072	0.0135803	MMP9/PTGS2/TIMP1	3
BP	GO:0001952	regulation of cell-matrix adhesion	2/10	119/18670	0.00175329	0.0286992	0.013624	MMP12/PLAU	2
BP	GO:0043312	neutrophil degranulation	3/10	485/18670	0.00182445	0.0286992	0.013624	CXCL1/MMP9/PLAU	3
BP	GO:0050727	regulation of inflammatory response	3/10	485/18670	0.00182445	0.0286992	0.013624	MMP3/MMP9/PTGS2	3
BP	GO:0002283	neutrophil activation involved in immune response	3/10	488/18670	0.00185701	0.0286992	0.013624	CXCL1/MMP9/PLAU	3
BP	GO:0042119	neutrophil activation	3/10	498/18670	0.00196816	0.0288441	0.0136928	CXCL1/MMP9/PLAU	3
BP	GO:0002446	neutrophil mediated immunity	3/10	499/18670	0.0019795	0.0288441	0.0136928	CXCL1/MMP9/PLAU	3
BP	GO:0006606	protein import into nucleus	2/10	143/18670	0.00251808	0.0356728	0.0169344	MMP12/PTGS2	2
BP	GO:0043271	negative regulation of ion transport	2/10	157/18670	0.00302504	0.0416965	0.019794	MMP9/PTGS2	2
BP	GO:0051170	import into nucleus	2/10	163/18670	0.00325585	0.0424146	0.0201349	MMP12/PTGS2	2
BP	GO:2001242	regulation of intrinsic apoptotic signaling pathway	2/10	165/18670	0.00333458	0.0424146	0.0201349	MMP9/PTGS2	2
BP	GO:0034614	cellular response to reactive oxygen species	2/10	168/18670	0.00345435	0.0424146	0.0201349	MMP3/MMP9	2
BP	GO:0048660	regulation of smooth muscle cell proliferation	2/10	169/18670	0.00349472	0.0424146	0.0201349	MMP9/PTGS2	2
BP	GO:0010634	positive regulation of epithelial cell migration	2/10	171/18670	0.00357613	0.0424146	0.0201349	MMP9/PTGS2	2
BP	GO:0048659	smooth muscle cell proliferation	2/10	171/18670	0.00357613	0.0424146	0.0201349	MMP9/PTGS2	2
BP	GO:0071248	cellular response to metal ion	2/10	190/18670	0.00439364	0.0505842	0.0240132	MMP9/PTGS2	2
BP	GO:2000377	regulation of reactive oxygen species metabolic process	2/10	195/18670	0.00462194	0.0505842	0.0240132	MMP3/PTGS2	2
BP	GO:0017038	protein import	2/10	199/18670	0.0048085	0.0505842	0.0240132	MMP12/PTGS2	2
BP	GO:0009612	response to mechanical stimulus	2/10	210/18670	0.00533938	0.0505842	0.0240132	MMP7/PTGS2	2
BP	GO:0001660	fever generation	1/10	10/18670	0.00534458	0.0505842	0.0240132	PTGS2	1
BP	GO:0072641	type I interferon secretion	1/10	10/18670	0.00534458	0.0505842	0.0240132	MMP12	1
BP	GO:0090336	positive regulation of brown fat cell differentiation	1/10	10/18670	0.00534458	0.0505842	0.0240132	PTGS2	1
BP	GO:0106049	regulation of cellular response to osmotic stress	1/10	10/18670	0.00534458	0.0505842	0.0240132	PTGS2	1
BP	GO:1900122	positive regulation of receptor binding	1/10	10/18670	0.00534458	0.0505842	0.0240132	MMP9	1
BP	GO:0010810	regulation of cell-substrate adhesion	2/10	215/18670	0.00558928	0.0505842	0.0240132	MMP12/PLAU	2
BP	GO:0043281	regulation of cysteine-type endopeptidase activity involved in apoptotic process	2/10	215/18670	0.00558928	0.0505842	0.0240132	MMP9/PTGS2	2
BP	GO:0019371	cyclooxygenase pathway	1/10	11/18670	0.00587762	0.0505842	0.0240132	PTGS2	1
BP	GO:0031652	positive regulation of heat generation	1/10	11/18670	0.00587762	0.0505842	0.0240132	PTGS2	1
BP	GO:0031915	positive regulation of synaptic plasticity	1/10	11/18670	0.00587762	0.0505842	0.0240132	PTGS2	1
BP	GO:0007160	cell-matrix adhesion	2/10	225/18670	0.0061051	0.0505842	0.0240132	MMP12/PLAU	2
BP	GO:2001234	negative regulation of apoptotic signaling pathway	2/10	230/18670	0.00637095	0.0505842	0.0240132	MMP9/PTGS2	2
BP	GO:0031392	regulation of prostaglandin biosynthetic process	1/10	12/18670	0.00641041	0.0505842	0.0240132	PTGS2	1
BP	GO:0051549	positive regulation of keratinocyte migration	1/10	12/18670	0.00641041	0.0505842	0.0240132	MMP9	1
BP	GO:0061450	trophoblast cell migration	1/10	12/18670	0.00641041	0.0505842	0.0240132	TIMP1	1
BP	GO:1901163	regulation of trophoblast cell migration	1/10	12/18670	0.00641041	0.0505842	0.0240132	TIMP1	1
BP	GO:0000302	response to reactive oxygen species	2/10	232/18670	0.00647877	0.0505842	0.0240132	MMP3/MMP9	2
BP	GO:0033002	muscle cell proliferation	2/10	239/18670	0.00686275	0.0505842	0.0240132	MMP9/PTGS2	2
BP	GO:2000116	regulation of cysteine-type endopeptidase activity	2/10	239/18670	0.00686275	0.0505842	0.0240132	MMP9/PTGS2	2
BP	GO:0031650	regulation of heat generation	1/10	13/18670	0.00694293	0.0505842	0.0240132	PTGS2	1
BP	GO:0047484	regulation of response to osmotic stress	1/10	13/18670	0.00694293	0.0505842	0.0240132	PTGS2	1
BP	GO:0060340	positive regulation of type I interferon-mediated signaling pathway	1/10	13/18670	0.00694293	0.0505842	0.0240132	MMP12	1
BP	GO:0090594	inflammatory response to wounding	1/10	13/18670	0.00694293	0.0505842	0.0240132	TIMP1	1
BP	GO:0034356	NAD biosynthesis via nicotinamide riboside salvage pathway	1/10	14/18670	0.0074752	0.0508314	0.0241305	PTGS2	1
BP	GO:0051547	regulation of keratinocyte migration	1/10	14/18670	0.0074752	0.0508314	0.0241305	MMP9	1
BP	GO:1905049	negative regulation of metallopeptidase activity	1/10	14/18670	0.0074752	0.0508314	0.0241305	TIMP1	1
BP	GO:2001044	regulation of integrin-mediated signaling pathway	1/10	14/18670	0.0074752	0.0508314	0.0241305	TIMP1	1
BP	GO:2001279	regulation of unsaturated fatty acid biosynthetic process	1/10	14/18670	0.0074752	0.0508314	0.0241305	PTGS2	1
BP	GO:0060339	negative regulation of type I interferon-mediated signaling pathway	1/10	15/18670	0.00800722	0.0519769	0.0246743	MMP12	1
BP	GO:0034504	protein localization to nucleus	2/10	262/18670	0.00819612	0.0519769	0.0246743	MMP12/PTGS2	2
BP	GO:0019372	lipoxygenase pathway	1/10	16/18670	0.00853897	0.0519769	0.0246743	PTGS2	1
BP	GO:0032225	regulation of synaptic transmission, dopaminergic	1/10	16/18670	0.00853897	0.0519769	0.0246743	PTGS2	1
BP	GO:0044849	estrous cycle	1/10	16/18670	0.00853897	0.0519769	0.0246743	MMP7	1
BP	GO:0045986	negative regulation of smooth muscle contraction	1/10	16/18670	0.00853897	0.0519769	0.0246743	PTGS2	1
BP	GO:0071732	cellular response to nitric oxide	1/10	16/18670	0.00853897	0.0519769	0.0246743	MMP3	1
BP	GO:0090335	regulation of brown fat cell differentiation	1/10	16/18670	0.00853897	0.0519769	0.0246743	PTGS2	1
BP	GO:0031334	positive regulation of protein complex assembly	2/10	268/18670	0.00856184	0.0519769	0.0246743	MMP1/MMP3	2
BP	GO:0031649	heat generation	1/10	17/18670	0.00907048	0.0519769	0.0246743	PTGS2	1
BP	GO:0035313	wound healing, spreading of epidermal cells	1/10	17/18670	0.00907048	0.0519769	0.0246743	MMP12	1
BP	GO:0090185	negative regulation of kidney development	1/10	17/18670	0.00907048	0.0519769	0.0246743	MMP9	1
BP	GO:1903209	positive regulation of oxidative stress-induced cell death	1/10	17/18670	0.00907048	0.0519769	0.0246743	MMP3	1
BP	GO:2001267	regulation of cysteine-type endopeptidase activity involved in apoptotic signaling pathway	1/10	17/18670	0.00907048	0.0519769	0.0246743	MMP9	1
BP	GO:0072593	reactive oxygen species metabolic process	2/10	284/18670	0.00957279	0.0527314	0.0250325	MMP3/PTGS2	2
BP	GO:0071318	cellular response to ATP	1/10	18/18670	0.00960172	0.0527314	0.0250325	PTGS2	1
BP	GO:0097193	intrinsic apoptotic signaling pathway	2/10	289/18670	0.00989926	0.0527314	0.0250325	MMP9/PTGS2	2
BP	GO:0010632	regulation of epithelial cell migration	2/10	291/18670	0.0100312	0.0527314	0.0250325	MMP9/PTGS2	2
BP	GO:0051546	keratinocyte migration	1/10	19/18670	0.0101327	0.0527314	0.0250325	MMP9	1
BP	GO:0071731	response to nitric oxide	1/10	19/18670	0.0101327	0.0527314	0.0250325	MMP3	1
BP	GO:1900409	positive regulation of cellular response to oxidative stress	1/10	19/18670	0.0101327	0.0527314	0.0250325	MMP3	1
BP	GO:1902170	cellular response to reactive nitrogen species	1/10	19/18670	0.0101327	0.0527314	0.0250325	MMP3	1
BP	GO:2000696	regulation of epithelial cell differentiation involved in kidney development	1/10	19/18670	0.0101327	0.0527314	0.0250325	MMP9	1
BP	GO:0010042	response to manganese ion	1/10	20/18670	0.0106634	0.0538451	0.0255611	PTGS2	1
BP	GO:0071636	positive regulation of transforming growth factor beta production	1/10	20/18670	0.0106634	0.0538451	0.0255611	PTGS2	1
BP	GO:0097709	connective tissue replacement	1/10	20/18670	0.0106634	0.0538451	0.0255611	TIMP1	1
BP	GO:0034599	cellular response to oxidative stress	2/10	302/18670	0.0107714	0.0538569	0.0255667	MMP3/MMP9	2
BP	GO:0010310	regulation of hydrogen peroxide metabolic process	1/10	21/18670	0.0111939	0.0538575	0.025567	MMP3	1
BP	GO:0030728	ovulation	1/10	21/18670	0.0111939	0.0538575	0.025567	PTGS2	1
BP	GO:0071498	cellular response to fluid shear stress	1/10	21/18670	0.0111939	0.0538575	0.025567	PTGS2	1
BP	GO:1902884	positive regulation of response to oxidative stress	1/10	21/18670	0.0111939	0.0538575	0.025567	MMP3	1
BP	GO:0010226	response to lithium ion	1/10	22/18670	0.0117241	0.0543573	0.0258043	PTGS2	1
BP	GO:0032727	positive regulation of interferon-alpha production	1/10	22/18670	0.0117241	0.0543573	0.0258043	MMP12	1
BP	GO:0045723	positive regulation of fatty acid biosynthetic process	1/10	22/18670	0.0117241	0.0543573	0.0258043	PTGS2	1
BP	GO:0051195	negative regulation of cofactor metabolic process	1/10	22/18670	0.0117241	0.0543573	0.0258043	MMP3	1
BP	GO:0051043	regulation of membrane protein ectodomain proteolysis	1/10	23/18670	0.0122541	0.0563026	0.0267278	TIMP1	1
BP	GO:0032496	response to lipopolysaccharide	2/10	330/18670	0.0127623	0.0564351	0.0267906	CXCL1/PTGS2	2
BP	GO:0010288	response to lead ion	1/10	24/18670	0.0127838	0.0564351	0.0267906	PTGS2	1
BP	GO:0046697	decidualization	1/10	24/18670	0.0127838	0.0564351	0.0267906	PTGS2	1
BP	GO:0071214	cellular response to abiotic stimulus	2/10	331/18670	0.0128362	0.0564351	0.0267906	MMP7/PTGS2	2
BP	GO:0104004	cellular response to environmental stimulus	2/10	331/18670	0.0128362	0.0564351	0.0267906	MMP7/PTGS2	2
BP	GO:0031639	plasminogen activation	1/10	25/18670	0.0133133	0.0568051	0.0269663	PLAU	1
BP	GO:0071496	cellular response to external stimulus	2/10	339/18670	0.0134344	0.0568051	0.0269663	MMP7/PTGS2	2
BP	GO:0002237	response to molecule of bacterial origin	2/10	343/18670	0.013738	0.0568051	0.0269663	CXCL1/PTGS2	2
BP	GO:0006913	nucleocytoplasmic transport	2/10	343/18670	0.013738	0.0568051	0.0269663	MMP12/PTGS2	2
BP	GO:0006516	glycoprotein catabolic process	1/10	26/18670	0.0138425	0.0568051	0.0269663	MMP12	1
BP	GO:1900120	regulation of receptor binding	1/10	26/18670	0.0138425	0.0568051	0.0269663	MMP9	1
BP	GO:1905048	regulation of metallopeptidase activity	1/10	26/18670	0.0138425	0.0568051	0.0269663	TIMP1	1
BP	GO:0051169	nuclear transport	2/10	346/18670	0.0139677	0.0568051	0.0269663	MMP12/PTGS2	2
BP	GO:0010631	epithelial cell migration	2/10	351/18670	0.0143544	0.0568051	0.0269663	MMP9/PTGS2	2
BP	GO:0045932	negative regulation of muscle contraction	1/10	27/18670	0.0143714	0.0568051	0.0269663	PTGS2	1
BP	GO:0031589	cell-substrate adhesion	2/10	354/18670	0.0145887	0.0568051	0.0269663	MMP12/PLAU	2
BP	GO:0090132	epithelium migration	2/10	354/18670	0.0145887	0.0568051	0.0269663	MMP9/PTGS2	2
BP	GO:0001516	prostaglandin biosynthetic process	1/10	28/18670	0.0149001	0.0568051	0.0269663	PTGS2	1
BP	GO:0032647	regulation of interferon-alpha production	1/10	28/18670	0.0149001	0.0568051	0.0269663	MMP12	1
BP	GO:0042730	fibrinolysis	1/10	28/18670	0.0149001	0.0568051	0.0269663	PLAU	1
BP	GO:0046457	prostanoid biosynthetic process	1/10	28/18670	0.0149001	0.0568051	0.0269663	PTGS2	1
BP	GO:1990776	response to angiotensin	1/10	28/18670	0.0149001	0.0568051	0.0269663	PTGS2	1
BP	GO:0001666	response to hypoxia	2/10	359/18670	0.0149828	0.0568051	0.0269663	PLAU/PTGS2	2
BP	GO:0090130	tissue migration	2/10	360/18670	0.0150622	0.0568051	0.0269663	MMP9/PTGS2	2
BP	GO:0010038	response to metal ion	2/10	364/18670	0.0153816	0.0568051	0.0269663	MMP9/PTGS2	2
BP	GO:0010575	positive regulation of vascular endothelial growth factor production	1/10	29/18670	0.0154285	0.0568051	0.0269663	PTGS2	1
BP	GO:0035690	cellular response to drug	2/10	369/18670	0.0157851	0.0568051	0.0269663	MMP3/PTGS2	2
BP	GO:0036293	response to decreased oxygen levels	2/10	370/18670	0.0158664	0.0568051	0.0269663	PLAU/PTGS2	2
BP	GO:0032607	interferon-alpha production	1/10	30/18670	0.0159567	0.0568051	0.0269663	MMP12	1
BP	GO:0042759	long-chain fatty acid biosynthetic process	1/10	30/18670	0.0159567	0.0568051	0.0269663	PTGS2	1
BP	GO:0090200	positive regulation of release of cytochrome c from mitochondria	1/10	30/18670	0.0159567	0.0568051	0.0269663	MMP9	1
BP	GO:0001963	synaptic transmission, dopaminergic	1/10	31/18670	0.0164846	0.0568051	0.0269663	PTGS2	1
BP	GO:0002675	positive regulation of acute inflammatory response	1/10	31/18670	0.0164846	0.0568051	0.0269663	PTGS2	1
BP	GO:0033198	response to ATP	1/10	31/18670	0.0164846	0.0568051	0.0269663	PTGS2	1
BP	GO:0044319	wound healing, spreading of cells	1/10	31/18670	0.0164846	0.0568051	0.0269663	MMP12	1
BP	GO:0045742	positive regulation of epidermal growth factor receptor signaling pathway	1/10	31/18670	0.0164846	0.0568051	0.0269663	MMP9	1
BP	GO:0090505	epiboly involved in wound healing	1/10	31/18670	0.0164846	0.0568051	0.0269663	MMP12	1
BP	GO:0045907	positive regulation of vasoconstriction	1/10	32/18670	0.0170123	0.0570806	0.0270971	PTGS2	1
BP	GO:0045987	positive regulation of smooth muscle contraction	1/10	32/18670	0.0170123	0.0570806	0.0270971	PTGS2	1
BP	GO:0051968	positive regulation of synaptic transmission, glutamatergic	1/10	32/18670	0.0170123	0.0570806	0.0270971	PTGS2	1
BP	GO:0090504	epiboly	1/10	32/18670	0.0170123	0.0570806	0.0270971	MMP12	1
BP	GO:1901186	positive regulation of ERBB signaling pathway	1/10	33/18670	0.0175397	0.0584656	0.0277546	MMP9	1
BP	GO:0070482	response to oxygen levels	2/10	394/18670	0.0178713	0.0591842	0.0280957	PLAU/PTGS2	2
BP	GO:0010574	regulation of vascular endothelial growth factor production	1/10	34/18670	0.0180668	0.0594457	0.0282198	PTGS2	1
BP	GO:0001893	maternal placenta development	1/10	35/18670	0.0185937	0.059642	0.028313	PTGS2	1
BP	GO:0060338	regulation of type I interferon-mediated signaling pathway	1/10	35/18670	0.0185937	0.059642	0.028313	MMP12	1
BP	GO:0043900	regulation of multi-organism process	2/10	405/18670	0.0188251	0.059642	0.028313	MMP12/TIMP1	2
BP	GO:2001233	regulation of apoptotic signaling pathway	2/10	406/18670	0.0189129	0.059642	0.028313	MMP9/PTGS2	2
BP	GO:0010573	vascular endothelial growth factor production	1/10	36/18670	0.0191204	0.059642	0.028313	PTGS2	1
BP	GO:0071634	regulation of transforming growth factor beta production	1/10	36/18670	0.0191204	0.059642	0.028313	PTGS2	1
BP	GO:0033280	response to vitamin D	1/10	37/18670	0.0196468	0.059642	0.028313	PTGS2	1
BP	GO:0034405	response to fluid shear stress	1/10	37/18670	0.0196468	0.059642	0.028313	PTGS2	1
BP	GO:0042307	positive regulation of protein import into nucleus	1/10	37/18670	0.0196468	0.059642	0.028313	PTGS2	1
BP	GO:0045923	positive regulation of fatty acid metabolic process	1/10	37/18670	0.0196468	0.059642	0.028313	PTGS2	1
BP	GO:0050691	regulation of defense response to virus by host	1/10	37/18670	0.0196468	0.059642	0.028313	MMP12	1
BP	GO:0071276	cellular response to cadmium ion	1/10	37/18670	0.0196468	0.059642	0.028313	MMP9	1
BP	GO:0090050	positive regulation of cell migration involved in sprouting angiogenesis	1/10	37/18670	0.0196468	0.059642	0.028313	PTGS2	1
BP	GO:0051222	positive regulation of protein transport	2/10	418/18670	0.0199801	0.0602949	0.028623	MMP12/PTGS2	2
BP	GO:0071604	transforming growth factor beta production	1/10	38/18670	0.0201729	0.0605187	0.0287292	PTGS2	1
BP	GO:1904591	positive regulation of protein import	1/10	39/18670	0.0206988	0.0617333	0.0293058	PTGS2	1
BP	GO:0071470	cellular response to osmotic stress	1/10	40/18670	0.0212244	0.0629329	0.0298753	PTGS2	1
BP	GO:0043434	response to peptide hormone	2/10	436/18670	0.0216284	0.0637494	0.0302629	PTGS2/TIMP1	2
BP	GO:0050873	brown fat cell differentiation	1/10	41/18670	0.0217498	0.0637494	0.0302629	PTGS2	1
BP	GO:0006509	membrane protein ectodomain proteolysis	1/10	42/18670	0.0222749	0.0649155	0.0308164	TIMP1	1
BP	GO:0001953	negative regulation of cell-matrix adhesion	1/10	43/18670	0.0227998	0.0649603	0.0308377	MMP12	1
BP	GO:0006692	prostanoid metabolic process	1/10	43/18670	0.0227998	0.0649603	0.0308377	PTGS2	1
BP	GO:0006693	prostaglandin metabolic process	1/10	43/18670	0.0227998	0.0649603	0.0308377	PTGS2	1
BP	GO:0045429	positive regulation of nitric oxide biosynthetic process	1/10	43/18670	0.0227998	0.0649603	0.0308377	PTGS2	1
BP	GO:0030225	macrophage differentiation	1/10	44/18670	0.0233244	0.0653596	0.0310273	MMP9	1
BP	GO:0035850	epithelial cell differentiation involved in kidney development	1/10	44/18670	0.0233244	0.0653596	0.0310273	MMP9	1
BP	GO:1904407	positive regulation of nitric oxide metabolic process	1/10	44/18670	0.0233244	0.0653596	0.0310273	PTGS2	1
BP	GO:1904951	positive regulation of establishment of protein localization	2/10	456/18670	0.0235255	0.0655629	0.0311238	MMP12/PTGS2	2
BP	GO:0035987	endodermal cell differentiation	1/10	45/18670	0.0238488	0.0661026	0.03138	MMP9	1
BP	GO:0001819	positive regulation of cytokine production	2/10	464/18670	0.0243034	0.0668289	0.0317247	MMP12/PTGS2	2
BP	GO:0033628	regulation of cell adhesion mediated by integrin	1/10	46/18670	0.0243729	0.0668289	0.0317247	PLAU	1
BP	GO:0043254	regulation of protein complex assembly	2/10	467/18670	0.0245979	0.0670853	0.0318465	MMP1/MMP3	2
BP	GO:0006953	acute-phase response	1/10	47/18670	0.0248967	0.067539	0.0320619	PTGS2	1
BP	GO:0045933	positive regulation of muscle contraction	1/10	48/18670	0.0254203	0.0682335	0.0323916	PTGS2	1
BP	GO:0090199	regulation of release of cytochrome c from mitochondria	1/10	48/18670	0.0254203	0.0682335	0.0323916	MMP9	1
BP	GO:0030857	negative regulation of epithelial cell differentiation	1/10	49/18670	0.0259437	0.0689129	0.0327141	MMP9	1
BP	GO:1904707	positive regulation of vascular smooth muscle cell proliferation	1/10	49/18670	0.0259437	0.0689129	0.0327141	MMP9	1
BP	GO:0001706	endoderm formation	1/10	50/18670	0.0264668	0.0695776	0.0330296	MMP9	1
BP	GO:0001961	positive regulation of cytokine-mediated signaling pathway	1/10	50/18670	0.0264668	0.0695776	0.0330296	MMP12	1
BP	GO:0019369	arachidonic acid metabolic process	1/10	51/18670	0.0269896	0.0698716	0.0331692	PTGS2	1
BP	GO:0097366	response to bronchodilator	1/10	51/18670	0.0269896	0.0698716	0.0331692	MMP3	1
BP	GO:2001258	negative regulation of cation channel activity	1/10	51/18670	0.0269896	0.0698716	0.0331692	MMP9	1
BP	GO:0031667	response to nutrient levels	2/10	499/18670	0.0278323	0.070957	0.0336845	MMP7/PTGS2	2
BP	GO:0050900	leukocyte migration	2/10	499/18670	0.0278323	0.070957	0.0336845	CXCL1/MMP1	2
BP	GO:0030195	negative regulation of blood coagulation	1/10	53/18670	0.0280346	0.070957	0.0336845	PLAU	1
BP	GO:0031638	zymogen activation	1/10	53/18670	0.0280346	0.070957	0.0336845	PLAU	1
BP	GO:0006636	unsaturated fatty acid biosynthetic process	1/10	54/18670	0.0285566	0.070957	0.0336845	PTGS2	1
BP	GO:0061005	cell differentiation involved in kidney development	1/10	54/18670	0.0285566	0.070957	0.0336845	MMP9	1
BP	GO:1900047	negative regulation of hemostasis	1/10	54/18670	0.0285566	0.070957	0.0336845	PLAU	1
BP	GO:0002011	morphogenesis of an epithelial sheet	1/10	55/18670	0.0290785	0.070957	0.0336845	MMP12	1
BP	GO:0042304	regulation of fatty acid biosynthetic process	1/10	55/18670	0.0290785	0.070957	0.0336845	PTGS2	1
BP	GO:0042306	regulation of protein import into nucleus	1/10	55/18670	0.0290785	0.070957	0.0336845	PTGS2	1
BP	GO:0046456	icosanoid biosynthetic process	1/10	55/18670	0.0290785	0.070957	0.0336845	PTGS2	1
BP	GO:2000242	negative regulation of reproductive process	1/10	55/18670	0.0290785	0.070957	0.0336845	TIMP1	1
BP	GO:0009435	NAD biosynthetic process	1/10	56/18670	0.0296	0.0711199	0.0337618	PTGS2	1
BP	GO:0090183	regulation of kidney development	1/10	56/18670	0.0296	0.0711199	0.0337618	MMP9	1
BP	GO:0098586	cellular response to virus	1/10	56/18670	0.0296	0.0711199	0.0337618	MMP12	1
BP	GO:0042743	hydrogen peroxide metabolic process	1/10	57/18670	0.0301214	0.0711199	0.0337618	MMP3	1
BP	GO:0050819	negative regulation of coagulation	1/10	57/18670	0.0301214	0.0711199	0.0337618	PLAU	1
BP	GO:0060760	positive regulation of response to cytokine stimulus	1/10	57/18670	0.0301214	0.0711199	0.0337618	MMP12	1
BP	GO:1903428	positive regulation of reactive oxygen species biosynthetic process	1/10	57/18670	0.0301214	0.0711199	0.0337618	PTGS2	1
BP	GO:0019229	regulation of vasoconstriction	1/10	58/18670	0.0306425	0.0715913	0.0339856	PTGS2	1
BP	GO:1904589	regulation of protein import	1/10	58/18670	0.0306425	0.0715913	0.0339856	PTGS2	1
BP	GO:0001836	release of cytochrome c from mitochondria	1/10	59/18670	0.0311633	0.0715913	0.0339856	MMP9	1
BP	GO:0033619	membrane protein proteolysis	1/10	59/18670	0.0311633	0.0715913	0.0339856	TIMP1	1
BP	GO:0043388	positive regulation of DNA binding	1/10	59/18670	0.0311633	0.0715913	0.0339856	MMP9	1
BP	GO:0045824	negative regulation of innate immune response	1/10	59/18670	0.0311633	0.0715913	0.0339856	MMP12	1
BP	GO:0046824	positive regulation of nucleocytoplasmic transport	1/10	62/18670	0.0327242	0.0748402	0.0355278	PTGS2	1
BP	GO:0046686	response to cadmium ion	1/10	63/18670	0.0332441	0.0756896	0.0359311	MMP9	1
BP	GO:0045600	positive regulation of fat cell differentiation	1/10	64/18670	0.0337636	0.0758566	0.0360104	PTGS2	1
BP	GO:1903672	positive regulation of sprouting angiogenesis	1/10	64/18670	0.0337636	0.0758566	0.0360104	PTGS2	1
BP	GO:2000378	negative regulation of reactive oxygen species metabolic process	1/10	64/18670	0.0337636	0.0758566	0.0360104	MMP3	1
BP	GO:0006940	regulation of smooth muscle contraction	1/10	65/18670	0.0342829	0.0766855	0.0364039	PTGS2	1
BP	GO:0045428	regulation of nitric oxide biosynthetic process	1/10	66/18670	0.034802	0.0771696	0.0366337	PTGS2	1
BP	GO:0051926	negative regulation of calcium ion transport	1/10	66/18670	0.034802	0.0771696	0.0366337	PTGS2	1
BP	GO:0010812	negative regulation of cell-substrate adhesion	1/10	68/18670	0.0358394	0.0787848	0.0374004	MMP12	1
BP	GO:0033627	cell adhesion mediated by integrin	1/10	68/18670	0.0358394	0.0787848	0.0374004	PLAU	1
BP	GO:0042698	ovulation cycle	1/10	69/18670	0.0363577	0.0795812	0.0377785	MMP7	1
BP	GO:0051966	regulation of synaptic transmission, glutamatergic	1/10	70/18670	0.0368757	0.0803702	0.038153	PTGS2	1
BP	GO:0050805	negative regulation of synaptic transmission	1/10	72/18670	0.0379111	0.0822752	0.0390574	PTGS2	1
BP	GO:0050688	regulation of defense response to virus	1/10	73/18670	0.0384284	0.0823466	0.0390913	MMP12	1
BP	GO:0061844	antimicrobial humoral immune response mediated by antimicrobial peptide	1/10	73/18670	0.0384284	0.0823466	0.0390913	CXCL1	1
BP	GO:1903524	positive regulation of blood circulation	1/10	73/18670	0.0384284	0.0823466	0.0390913	PTGS2	1
BP	GO:0031670	cellular response to nutrient	1/10	74/18670	0.0389455	0.0827591	0.0392871	PTGS2	1
BP	GO:1900182	positive regulation of protein localization to nucleus	1/10	74/18670	0.0389455	0.0827591	0.0392871	PTGS2	1
BP	GO:0001960	negative regulation of cytokine-mediated signaling pathway	1/10	75/18670	0.0394623	0.082883	0.0393459	MMP12	1
BP	GO:1903201	regulation of oxidative stress-induced cell death	1/10	75/18670	0.0394623	0.082883	0.0393459	MMP3	1
BP	GO:0007492	endoderm development	1/10	76/18670	0.0399788	0.082883	0.0393459	MMP9	1
BP	GO:0019674	NAD metabolic process	1/10	76/18670	0.0399788	0.082883	0.0393459	PTGS2	1
BP	GO:0042310	vasoconstriction	1/10	76/18670	0.0399788	0.082883	0.0393459	PTGS2	1
BP	GO:0061045	negative regulation of wound healing	1/10	76/18670	0.0399788	0.082883	0.0393459	PLAU	1
BP	GO:0006809	nitric oxide biosynthetic process	1/10	77/18670	0.0404951	0.0832763	0.0395326	PTGS2	1
BP	GO:0032481	positive regulation of type I interferon production	1/10	77/18670	0.0404951	0.0832763	0.0395326	MMP12	1
BP	GO:0032413	negative regulation of ion transmembrane transporter activity	1/10	78/18670	0.0410112	0.0839988	0.0398756	MMP9	1
BP	GO:0030193	regulation of blood coagulation	1/10	79/18670	0.041527	0.0843776	0.0400554	PLAU	1
BP	GO:0043536	positive regulation of blood vessel endothelial cell migration	1/10	79/18670	0.041527	0.0843776	0.0400554	PTGS2	1
BP	GO:1900046	regulation of hemostasis	1/10	80/18670	0.0420426	0.0850861	0.0403918	PLAU	1
BP	GO:0060761	negative regulation of response to cytokine stimulus	1/10	81/18670	0.0425579	0.0857886	0.0407252	MMP12	1
BP	GO:0034644	cellular response to UV	1/10	82/18670	0.0430729	0.0858094	0.0407351	PTGS2	1
BP	GO:0046209	nitric oxide metabolic process	1/10	82/18670	0.0430729	0.0858094	0.0407351	PTGS2	1
BP	GO:0090049	regulation of cell migration involved in sprouting angiogenesis	1/10	82/18670	0.0430729	0.0858094	0.0407351	PTGS2	1
BP	GO:0006970	response to osmotic stress	1/10	83/18670	0.0435877	0.0861769	0.0409096	PTGS2	1
BP	GO:0014910	regulation of smooth muscle cell migration	1/10	84/18670	0.0441023	0.0861769	0.0409096	PLAU	1
BP	GO:0046889	positive regulation of lipid biosynthetic process	1/10	84/18670	0.0441023	0.0861769	0.0409096	PTGS2	1
BP	GO:0050818	regulation of coagulation	1/10	84/18670	0.0441023	0.0861769	0.0409096	PLAU	1
BP	GO:0097756	negative regulation of blood vessel diameter	1/10	84/18670	0.0441023	0.0861769	0.0409096	PTGS2	1
BP	GO:1904705	regulation of vascular smooth muscle cell proliferation	1/10	85/18670	0.0446166	0.0861912	0.0409164	MMP9	1
BP	GO:1990874	vascular smooth muscle cell proliferation	1/10	85/18670	0.0446166	0.0861912	0.0409164	MMP9	1
BP	GO:2001057	reactive nitrogen species metabolic process	1/10	85/18670	0.0446166	0.0861912	0.0409164	PTGS2	1
BP	GO:0042058	regulation of epidermal growth factor receptor signaling pathway	1/10	86/18670	0.0451307	0.0862047	0.0409227	MMP9	1
BP	GO:0048013	ephrin receptor signaling pathway	1/10	86/18670	0.0451307	0.0862047	0.0409227	MMP9	1
BP	GO:0070542	response to fatty acid	1/10	86/18670	0.0451307	0.0862047	0.0409227	PTGS2	1
BP	GO:0070098	chemokine-mediated signaling pathway	1/10	88/18670	0.046158	0.0875115	0.0415431	CXCL1	1
BP	GO:1900407	regulation of cellular response to oxidative stress	1/10	88/18670	0.046158	0.0875115	0.0415431	MMP3	1
BP	GO:0032410	negative regulation of transporter activity	1/10	89/18670	0.0466714	0.088157	0.0418496	MMP9	1
BP	GO:1903035	negative regulation of response to wounding	1/10	90/18670	0.0471844	0.0887973	0.0421535	PLAU	1
BP	GO:0014909	smooth muscle cell migration	1/10	91/18670	0.0476972	0.0891048	0.0422995	PLAU	1
BP	GO:1904063	negative regulation of cation transmembrane transport	1/10	91/18670	0.0476972	0.0891048	0.0422995	MMP9	1
BP	GO:0032092	positive regulation of protein binding	1/10	93/18670	0.0487221	0.0893823	0.0424312	MMP9	1
BP	GO:0033273	response to vitamin	1/10	93/18670	0.0487221	0.0893823	0.0424312	PTGS2	1
BP	GO:0035249	synaptic transmission, glutamatergic	1/10	93/18670	0.0487221	0.0893823	0.0424312	PTGS2	1
BP	GO:0036473	cell death in response to oxidative stress	1/10	93/18670	0.0487221	0.0893823	0.0424312	MMP3	1
BP	GO:1901184	regulation of ERBB signaling pathway	1/10	93/18670	0.0487221	0.0893823	0.0424312	MMP9	1
BP	GO:0060337	type I interferon signaling pathway	1/10	95/18670	0.049746	0.0906089	0.0430135	MMP12	1
BP	GO:0071357	cellular response to type I interferon	1/10	95/18670	0.049746	0.0906089	0.0430135	MMP12	1
BP	GO:0019217	regulation of fatty acid metabolic process	1/10	96/18670	0.0502576	0.0911696	0.0432797	PTGS2	1
BP	GO:1902882	regulation of response to oxidative stress	1/10	97/18670	0.0507689	0.0911696	0.0432797	MMP3	1
BP	GO:1990868	response to chemokine	1/10	97/18670	0.0507689	0.0911696	0.0432797	CXCL1	1
BP	GO:1990869	cellular response to chemokine	1/10	97/18670	0.0507689	0.0911696	0.0432797	CXCL1	1
BP	GO:0002042	cell migration involved in sprouting angiogenesis	1/10	98/18670	0.05128	0.0917643	0.043562	PTGS2	1
BP	GO:0034340	response to type I interferon	1/10	99/18670	0.0517909	0.0920325	0.0436893	MMP12	1
BP	GO:1901570	fatty acid derivative biosynthetic process	1/10	99/18670	0.0517909	0.0920325	0.0436893	PTGS2	1
BP	GO:1903426	regulation of reactive oxygen species biosynthetic process	1/10	101/18670	0.0528118	0.0935209	0.0443959	PTGS2	1
BP	GO:0098869	cellular oxidant detoxification	1/10	102/18670	0.0533219	0.0936286	0.044447	PTGS2	1
BP	GO:2000379	positive regulation of reactive oxygen species metabolic process	1/10	102/18670	0.0533219	0.0936286	0.044447	PTGS2	1
BP	GO:0007229	integrin-mediated signaling pathway	1/10	103/18670	0.0538317	0.0936286	0.044447	TIMP1	1
BP	GO:0034766	negative regulation of ion transmembrane transport	1/10	103/18670	0.0538317	0.0936286	0.044447	MMP9	1
BP	GO:0014812	muscle cell migration	1/10	104/18670	0.0543413	0.0936286	0.044447	PLAU	1
BP	GO:0019233	sensory perception of pain	1/10	104/18670	0.0543413	0.0936286	0.044447	PTGS2	1
BP	GO:0030593	neutrophil chemotaxis	1/10	104/18670	0.0543413	0.0936286	0.044447	CXCL1	1
BP	GO:0046822	regulation of nucleocytoplasmic transport	1/10	104/18670	0.0543413	0.0936286	0.044447	PTGS2	1
BP	GO:0033138	positive regulation of peptidyl-serine phosphorylation	1/10	105/18670	0.0548507	0.094188	0.0447126	PTGS2	1
BP	GO:0042136	neurotransmitter biosynthetic process	1/10	106/18670	0.0553598	0.0947432	0.0449761	PTGS2	1
BP	GO:0001676	long-chain fatty acid metabolic process	1/10	109/18670	0.0568856	0.0970289	0.0460612	PTGS2	1
BP	GO:0006939	smooth muscle contraction	1/10	110/18670	0.0573937	0.0972452	0.0461639	PTGS2	1
BP	GO:0033559	unsaturated fatty acid metabolic process	1/10	110/18670	0.0573937	0.0972452	0.0461639	PTGS2	1
BP	GO:0042303	molting cycle	1/10	112/18670	0.0584092	0.0979891	0.046517	PTGS2	1
BP	GO:0042633	hair cycle	1/10	112/18670	0.0584092	0.0979891	0.046517	PTGS2	1
BP	GO:1990748	cellular detoxification	1/10	112/18670	0.0584092	0.0979891	0.046517	PTGS2	1
BP	GO:0006690	icosanoid metabolic process	1/10	114/18670	0.0594237	0.0990395	0.0470157	PTGS2	1
BP	GO:0030282	bone mineralization	1/10	114/18670	0.0594237	0.0990395	0.0470157	PTGS2	1
CC	GO:0070820	tertiary granule	3/10	164/19717	6.49552e-05	0.00162388	0.000683739	CXCL1/MMP9/PLAU	3
CC	GO:1904724	tertiary granule lumen	2/10	55/19717	0.000338907	0.00423634	0.00178372	CXCL1/MMP9	2
CC	GO:0042581	specific granule	2/10	160/19717	0.00282162	0.0235135	0.00990043	CXCL1/PLAU	2
CC	GO:0005788	endoplasmic reticulum lumen	2/10	309/19717	0.0101384	0.0432403	0.0182064	PTGS2/TIMP1	2
CC	GO:0034774	secretory granule lumen	2/10	321/19717	0.0109069	0.0432403	0.0182064	CXCL1/TIMP1	2
CC	GO:0060205	cytoplasmic vesicle lumen	2/10	338/19717	0.0120391	0.0432403	0.0182064	CXCL1/TIMP1	2
CC	GO:0031983	vesicle lumen	2/10	339/19717	0.0121073	0.0432403	0.0182064	CXCL1/TIMP1	2
CC	GO:0062023	collagen-containing extracellular matrix	2/10	406/19717	0.017062	0.0533187	0.02245	MMP9/TIMP1	2
CC	GO:0035580	specific granule lumen	1/10	62/19717	0.0310107	0.0786016	0.0330954	CXCL1	1
CC	GO:0031093	platelet alpha granule lumen	1/10	67/19717	0.0334734	0.0786016	0.0330954	TIMP1	1
CC	GO:0070821	tertiary granule membrane	1/10	73/19717	0.0364213	0.0786016	0.0330954	PLAU	1
CC	GO:0005901	caveola	1/10	80/19717	0.0398502	0.0786016	0.0330954	PTGS2	1
CC	GO:0031091	platelet alpha granule	1/10	91/19717	0.0452163	0.0786016	0.0330954	TIMP1	1
CC	GO:0035579	specific granule membrane	1/10	91/19717	0.0452163	0.0786016	0.0330954	PLAU	1
CC	GO:0005604	basement membrane	1/10	95/19717	0.0471609	0.0786016	0.0330954	TIMP1	1
CC	GO:0044853	plasma membrane raft	1/10	109/19717	0.0539391	0.0842798	0.0354862	PTGS2	1
CC	GO:1904813	ficolin-1-rich granule lumen	1/10	124/19717	0.0611532	0.0899311	0.0378657	MMP9	1
MF	GO:0004222	metalloendopeptidase activity	6/10	103/17697	6.91237e-12	2.3502e-10	1.09143e-10	MMP1/MMP3/MMP7/MMP9/MMP10/MMP12	6
MF	GO:0008237	metallopeptidase activity	6/10	181/17697	2.13851e-10	3.63546e-09	1.68829e-09	MMP1/MMP3/MMP7/MMP9/MMP10/MMP12	6
MF	GO:0004175	endopeptidase activity	7/10	427/17697	5.1119e-10	5.79349e-09	2.69047e-09	MMP1/MMP3/MMP7/MMP9/MMP10/MMP12/PLAU	7
MF	GO:0004252	serine-type endopeptidase activity	5/10	160/17697	1.3786e-08	1.17181e-07	5.44186e-08	MMP1/MMP3/MMP7/MMP9/PLAU	5
MF	GO:0008236	serine-type peptidase activity	5/10	182/17697	2.63191e-08	1.66309e-07	7.72332e-08	MMP1/MMP3/MMP7/MMP9/PLAU	5
MF	GO:0017171	serine hydrolase activity	5/10	186/17697	2.93486e-08	1.66309e-07	7.72332e-08	MMP1/MMP3/MMP7/MMP9/PLAU	5
MF	GO:0005518	collagen binding	2/10	67/17697	0.000623083	0.0030264	0.00140545	MMP9/MMP12	2
MF	GO:0008083	growth factor activity	2/10	163/17697	0.00361456	0.0153619	0.007134	CXCL1/TIMP1	2
MF	GO:0005125	cytokine activity	2/10	220/17697	0.00648263	0.0244899	0.011373	CXCL1/TIMP1	2
MF	GO:0008191	metalloendopeptidase inhibitor activity	1/10	16/17697	0.00900667	0.0306227	0.0142211	TIMP1	1
MF	GO:0016702	oxidoreductase activity, acting on single donors with incorporation of molecular oxygen, incorporation of two atoms of oxygen	1/10	27/17697	0.0151563	0.0445221	0.0206759	PTGS2	1
MF	GO:0016701	oxidoreductase activity, acting on single donors with incorporation of molecular oxygen	1/10	28/17697	0.0157137	0.0445221	0.0206759	PTGS2	1
MF	GO:0008009	chemokine activity	1/10	49/17697	0.0273527	0.0624096	0.0289828	CXCL1	1
MF	GO:0048018	receptor ligand activity	2/10	482/17697	0.0288226	0.0624096	0.0289828	CXCL1/TIMP1	2
MF	GO:0004601	peroxidase activity	1/10	52/17697	0.0290053	0.0624096	0.0289828	PTGS2	1
MF	GO:0001047	core promoter binding	1/10	55/17697	0.0306553	0.0624096	0.0289828	MMP12	1
MF	GO:0016684	oxidoreductase activity, acting on peroxide as acceptor	1/10	56/17697	0.0312048	0.0624096	0.0289828	PTGS2	1
MF	GO:0042379	chemokine receptor binding	1/10	66/17697	0.0366839	0.0692918	0.0321789	CXCL1	1
MF	GO:0016209	antioxidant activity	1/10	86/17697	0.0475586	0.0851049	0.0395224	PTGS2	1
MF	GO:0051213	dioxygenase activity	1/10	91/17697	0.0502599	0.0854419	0.0396789	PTGS2	1
KEGG	hsa04657	IL-17 signaling pathway	5/8	94/8076	1.04569e-08	4.49645e-07	3.41224e-07	CXCL1/MMP1/MMP3/MMP9/PTGS2	5
KEGG	hsa04668	TNF signaling pathway	4/8	112/8076	2.35132e-06	5.05533e-05	3.83636e-05	CXCL1/MMP3/MMP9/PTGS2	4
KEGG	hsa05323	Rheumatoid arthritis	3/8	93/8076	7.94067e-05	0.000953411	0.000723519	CXCL1/MMP1/MMP3	3
KEGG	hsa05215	Prostate cancer	3/8	97/8076	9.00533e-05	0.000953411	0.000723519	MMP3/MMP9/PLAU	3
KEGG	hsa04064	NF-kappa B signaling pathway	3/8	104/8076	0.000110862	0.000953411	0.000723519	CXCL1/PLAU/PTGS2	3
KEGG	hsa05202	Transcriptional misregulation in cancer	3/8	192/8076	0.000678371	0.00424263	0.00321962	MMP3/MMP9/PLAU	3
KEGG	hsa05219	Bladder cancer	2/8	41/8076	0.000690661	0.00424263	0.00321962	MMP1/MMP9	2
KEGG	hsa05206	MicroRNAs in cancer	3/8	310/8076	0.00271667	0.0146021	0.0110812	MMP9/PLAU/PTGS2	3
KEGG	hsa04926	Relaxin signaling pathway	2/8	129/8076	0.00665633	0.0318025	0.0241341	MMP1/MMP9	2
KEGG	hsa05167	Kaposi sarcoma-associated herpesvirus infection	2/8	193/8076	0.0144696	0.0622192	0.0472165	CXCL1/PTGS2	2
KEGG	hsa05205	Proteoglycans in cancer	2/8	205/8076	0.0162324	0.0634541	0.0481536	MMP9/PLAU	2

## Sheet: PPI-2
ONTOLOGY	ID	Description	GeneRatio	BgRatio	pvalue	p.adjust	qvalue	geneID	Count
BP	GO:0022617	extracellular matrix disassembly	6/13	80/18670	8.56701e-12	5.64566e-09	2.90377e-09	MMP3/MMP7/MMP9/MMP10/MMP12/TIMP1	6
BP	GO:0030574	collagen catabolic process	5/13	47/18670	1.02934e-10	2.62452e-08	1.34988e-08	MMP3/MMP7/MMP9/MMP10/MMP12	5
BP	GO:0071621	granulocyte chemotaxis	6/13	123/18670	1.19477e-10	2.62452e-08	1.34988e-08	ANXA1/CXCL1/S100A8/S100A9/S100A12/CXCL13	6
BP	GO:0097530	granulocyte migration	6/13	141/18670	2.73904e-10	4.51257e-08	2.32098e-08	ANXA1/CXCL1/S100A8/S100A9/S100A12/CXCL13	6
BP	GO:0097529	myeloid leukocyte migration	6/13	210/18670	3.02983e-09	3.99331e-07	2.0539e-07	ANXA1/CXCL1/S100A8/S100A9/S100A12/CXCL13	6
BP	GO:0030595	leukocyte chemotaxis	6/13	224/18670	4.46263e-09	4.90146e-07	2.521e-07	ANXA1/CXCL1/S100A8/S100A9/S100A12/CXCL13	6
BP	GO:0030593	neutrophil chemotaxis	5/13	104/18670	6.04638e-09	5.69223e-07	2.92772e-07	CXCL1/S100A8/S100A9/S100A12/CXCL13	5
BP	GO:0032963	collagen metabolic process	5/13	115/18670	1.00511e-08	8.27957e-07	4.25848e-07	MMP3/MMP7/MMP9/MMP10/MMP12	5
BP	GO:1990266	neutrophil migration	5/13	118/18670	1.14459e-08	8.38097e-07	4.31063e-07	CXCL1/S100A8/S100A9/S100A12/CXCL13	5
BP	GO:0019730	antimicrobial humoral response	5/13	122/18670	1.35411e-08	8.92361e-07	4.58973e-07	CXCL1/S100A8/S100A9/S100A12/CXCL13	5
BP	GO:0060326	cell chemotaxis	6/13	304/18670	2.7658e-08	1.65697e-06	8.52237e-07	ANXA1/CXCL1/S100A8/S100A9/S100A12/CXCL13	6
BP	GO:0030198	extracellular matrix organization	6/13	368/18670	8.59762e-08	4.72153e-06	2.42845e-06	MMP3/MMP7/MMP9/MMP10/MMP12/TIMP1	6
BP	GO:0061844	antimicrobial humoral immune response mediated by antimicrobial peptide	4/13	73/18670	1.4973e-07	7.59014e-06	3.90388e-06	CXCL1/S100A9/S100A12/CXCL13	4
BP	GO:0043062	extracellular structure organization	6/13	422/18670	1.93105e-07	9.08972e-06	4.67517e-06	MMP3/MMP7/MMP9/MMP10/MMP12/TIMP1	6
BP	GO:0043312	neutrophil degranulation	6/13	485/18670	4.37959e-07	1.70541e-05	8.77151e-06	CXCL1/MMP9/PLAU/S100A8/S100A9/S100A12	6
BP	GO:0050727	regulation of inflammatory response	6/13	485/18670	4.37959e-07	1.70541e-05	8.77151e-06	ANXA1/MMP3/MMP9/S100A8/S100A9/S100A12	6
BP	GO:0002283	neutrophil activation involved in immune response	6/13	488/18670	4.54107e-07	1.70541e-05	8.77151e-06	CXCL1/MMP9/PLAU/S100A8/S100A9/S100A12	6
BP	GO:0042119	neutrophil activation	6/13	498/18670	5.11518e-07	1.70541e-05	8.77151e-06	CXCL1/MMP9/PLAU/S100A8/S100A9/S100A12	6
BP	GO:0002446	neutrophil mediated immunity	6/13	499/18670	5.17574e-07	1.70541e-05	8.77151e-06	CXCL1/MMP9/PLAU/S100A8/S100A9/S100A12	6
BP	GO:0050900	leukocyte migration	6/13	499/18670	5.17574e-07	1.70541e-05	8.77151e-06	ANXA1/CXCL1/S100A8/S100A9/S100A12/CXCL13	6
BP	GO:0050832	defense response to fungus	3/13	40/18670	2.56715e-06	8.05597e-05	4.14348e-05	S100A8/S100A9/S100A12	3
BP	GO:0006959	humoral immune response	5/13	356/18670	2.78157e-06	8.33208e-05	4.28549e-05	CXCL1/S100A8/S100A9/S100A12/CXCL13	5
BP	GO:0009620	response to fungus	3/13	52/18670	5.71467e-06	0.000163738	8.42162e-05	S100A8/S100A9/S100A12	3
BP	GO:1904645	response to amyloid-beta	3/13	54/18670	6.40872e-06	0.000175973	9.05092e-05	MMP3/MMP9/MMP12	3
BP	GO:0070486	leukocyte aggregation	2/13	12/18670	2.94237e-05	0.000775608	0.000398923	S100A8/S100A9	2
BP	GO:0002523	leukocyte migration involved in inflammatory response	2/13	14/18670	4.05371e-05	0.00102746	0.00052846	S100A8/S100A9	2
BP	GO:0017014	protein nitrosylation	2/13	15/18670	4.67552e-05	0.00110042	0.000565985	S100A8/S100A9	2
BP	GO:0018119	peptidyl-cysteine S-nitrosylation	2/13	15/18670	4.67552e-05	0.00110042	0.000565985	S100A8/S100A9	2
BP	GO:0051238	sequestering of metal ion	2/13	16/18670	5.34136e-05	0.00121378	0.000624289	S100A8/S100A9	2
BP	GO:0032103	positive regulation of response to external stimulus	4/13	323/18670	5.55764e-05	0.00122083	0.000627916	S100A8/S100A9/S100A12/CXCL13	4
BP	GO:0042742	defense response to bacterium	4/13	330/18670	6.04123e-05	0.00128425	0.000660535	S100A8/S100A9/S100A12/CXCL13	4
BP	GO:0002544	chronic inflammatory response	2/13	19/18670	7.60247e-05	0.00156563	0.000805262	S100A8/CXCL13	2
BP	GO:0051092	positive regulation of NF-kappaB transcription factor activity	3/13	149/18670	0.000134356	0.00268306	0.00137999	S100A8/S100A9/S100A12	3
BP	GO:0050729	positive regulation of inflammatory response	3/13	153/18670	0.000145313	0.00281651	0.00144863	S100A8/S100A9/S100A12	3
BP	GO:0052548	regulation of endopeptidase activity	4/13	425/18670	0.000160811	0.00302784	0.00155733	MMP9/S100A8/S100A9/TIMP1	4
BP	GO:2001242	regulation of intrinsic apoptotic signaling pathway	3/13	165/18670	0.000181639	0.003325	0.00171017	MMP9/S100A8/S100A9	3
BP	GO:0034614	cellular response to reactive oxygen species	3/13	168/18670	0.000191559	0.00341182	0.00175482	ANXA1/MMP3/MMP9	3
BP	GO:0052547	regulation of peptidase activity	4/13	452/18670	0.000203752	0.00353349	0.0018174	MMP9/S100A8/S100A9/TIMP1	4
BP	GO:0001667	ameboidal-type cell migration	4/13	461/18670	0.000219755	0.00371329	0.00190988	ANXA1/MMP9/TIMP1/CXCL13	4
BP	GO:2001235	positive regulation of apoptotic signaling pathway	3/13	179/18670	0.000230935	0.00380466	0.00195687	MMP9/S100A8/S100A9	3
BP	GO:0006882	cellular zinc ion homeostasis	2/13	36/18670	0.000278227	0.00445341	0.00229055	S100A8/S100A9	2
BP	GO:0007565	female pregnancy	3/13	192/18670	0.000283829	0.00445341	0.00229055	MMP7/MMP9/TIMP1	3
BP	GO:0055069	zinc ion homeostasis	2/13	38/18670	0.000310222	0.00475433	0.00244532	S100A8/S100A9	2
BP	GO:0150077	regulation of neuroinflammatory response	2/13	41/18670	0.000361426	0.00541318	0.00278419	MMP3/MMP9	2
BP	GO:0043281	regulation of cysteine-type endopeptidase activity involved in apoptotic process	3/13	215/18670	0.000395525	0.00579224	0.00297916	MMP9/S100A8/S100A9	3
BP	GO:0044706	multi-multicellular organism process	3/13	222/18670	0.000434394	0.00622317	0.0032008	MMP7/MMP9/TIMP1	3
BP	GO:0033628	regulation of cell adhesion mediated by integrin	2/13	46/18670	0.000455295	0.00638382	0.00328343	PLAU/CXCL13	2
BP	GO:0018198	peptidyl-cysteine modification	2/13	47/18670	0.000475344	0.00652607	0.00335659	S100A8/S100A9	2
BP	GO:0000302	response to reactive oxygen species	3/13	232/18670	0.000494075	0.0066448	0.00341766	ANXA1/MMP3/MMP9	3
BP	GO:2000116	regulation of cysteine-type endopeptidase activity	3/13	239/18670	0.000538843	0.00704799	0.00362503	MMP9/S100A8/S100A9	3
BP	GO:0050663	cytokine secretion	3/13	240/18670	0.000545444	0.00704799	0.00362503	ANXA1/MMP12/S100A12	3
BP	GO:0007566	embryo implantation	2/13	51/18670	0.000559771	0.00709401	0.00364871	MMP9/TIMP1	2
BP	GO:0051091	positive regulation of DNA-binding transcription factor activity	3/13	261/18670	0.000696303	0.0086578	0.00445302	S100A8/S100A9/S100A12	3
BP	GO:2001244	positive regulation of intrinsic apoptotic signaling pathway	2/13	61/18670	0.000800286	0.00976646	0.00502324	S100A8/S100A9	2
BP	GO:0002548	monocyte chemotaxis	2/13	65/18670	0.000908187	0.0108817	0.00559687	ANXA1/S100A12	2
BP	GO:0097193	intrinsic apoptotic signaling pathway	3/13	289/18670	0.000935728	0.0110115	0.00566362	MMP9/S100A8/S100A9	3
BP	GO:0010632	regulation of epithelial cell migration	3/13	291/18670	0.000954587	0.0110364	0.0056764	ANXA1/MMP9/CXCL13	3
BP	GO:0033627	cell adhesion mediated by integrin	2/13	68/18670	0.000993469	0.0112879	0.00580575	PLAU/CXCL13	2
BP	GO:0034599	cellular response to oxidative stress	3/13	302/18670	0.00106266	0.0118693	0.00610483	ANXA1/MMP3/MMP9	3
BP	GO:0150076	neuroinflammatory response	2/13	75/18670	0.0012069	0.0132557	0.0068179	MMP3/MMP9	2
BP	GO:0032496	response to lipopolysaccharide	3/13	330/18670	0.00137206	0.0148227	0.00762385	CXCL1/S100A8/CXCL13	3
BP	GO:0007159	leukocyte cell-cell adhesion	3/13	337/18670	0.00145739	0.0154906	0.00796737	ANXA1/S100A8/S100A9	3
BP	GO:0002237	response to molecule of bacterial origin	3/13	343/18670	0.00153314	0.0160372	0.00824848	CXCL1/S100A8/CXCL13	3
BP	GO:0006919	activation of cysteine-type endopeptidase activity involved in apoptotic process	2/13	86/18670	0.00158277	0.0162976	0.00838245	S100A8/S100A9	2
BP	GO:0010631	epithelial cell migration	3/13	351/18670	0.00163797	0.0164149	0.00844279	ANXA1/MMP9/CXCL13	3
BP	GO:0070098	chemokine-mediated signaling pathway	2/13	88/18670	0.00165639	0.0164149	0.00844279	CXCL1/CXCL13	2
BP	GO:0090132	epithelium migration	3/13	354/18670	0.00167841	0.0164149	0.00844279	ANXA1/MMP9/CXCL13	3
BP	GO:0032602	chemokine production	2/13	89/18670	0.0016938	0.0164149	0.00844279	S100A8/S100A9	2
BP	GO:0071674	mononuclear cell migration	2/13	90/18670	0.00173162	0.0165382	0.00850619	ANXA1/S100A12	2
BP	GO:0090130	tissue migration	3/13	360/18670	0.00176119	0.0165803	0.00852784	ANXA1/MMP9/CXCL13	3
BP	GO:1990868	response to chemokine	2/13	97/18670	0.00200756	0.0183748	0.0094508	CXCL1/CXCL13	2
BP	GO:1990869	cellular response to chemokine	2/13	97/18670	0.00200756	0.0183748	0.0094508	CXCL1/CXCL13	2
BP	GO:0045089	positive regulation of innate immune response	3/13	381/18670	0.00207103	0.0186961	0.00961605	MMP12/S100A8/S100A9	3
BP	GO:0014812	muscle cell migration	2/13	104/18670	0.00230305	0.0205096	0.0105488	ANXA1/PLAU	2
BP	GO:0046916	cellular transition metal ion homeostasis	2/13	108/18670	0.00248061	0.0215221	0.0110696	S100A8/S100A9	2
BP	GO:2001233	regulation of apoptotic signaling pathway	3/13	406/18670	0.00248206	0.0215221	0.0110696	MMP9/S100A8/S100A9	3
BP	GO:0051090	regulation of DNA-binding transcription factor activity	3/13	432/18670	0.00296015	0.0253343	0.0130303	S100A8/S100A9/S100A12	3
BP	GO:0001952	regulation of cell-matrix adhesion	2/13	119/18670	0.00300127	0.0253568	0.0130419	MMP12/PLAU	2
BP	GO:0006979	response to oxidative stress	3/13	451/18670	0.00334335	0.0277137	0.0142541	ANXA1/MMP3/MMP9	3
BP	GO:0045088	regulation of innate immune response	3/13	452/18670	0.00336433	0.0277137	0.0142541	MMP12/S100A8/S100A9	3
BP	GO:0055076	transition metal ion homeostasis	2/13	131/18670	0.0036228	0.0291953	0.0150162	S100A8/S100A9	2
BP	GO:0051346	negative regulation of hydrolase activity	3/13	466/18670	0.00366663	0.0291953	0.0150162	ANXA1/MMP9/TIMP1	3
BP	GO:0043280	positive regulation of cysteine-type endopeptidase activity involved in apoptotic process	2/13	132/18670	0.0036771	0.0291953	0.0150162	S100A8/S100A9	2
BP	GO:0072503	cellular divalent inorganic cation homeostasis	3/13	493/18670	0.00429594	0.0337027	0.0173345	S100A8/S100A9/CXCL13	3
BP	GO:0002791	regulation of peptide secretion	3/13	500/18670	0.00446925	0.0343069	0.0176453	ANXA1/MMP12/S100A8	3
BP	GO:0002224	toll-like receptor signaling pathway	2/13	146/18670	0.00447708	0.0343069	0.0176453	S100A8/S100A9	2
BP	GO:0061041	regulation of wound healing	2/13	148/18670	0.0045974	0.034824	0.0179112	ANXA1/PLAU	2
BP	GO:2001056	positive regulation of cysteine-type endopeptidase activity	2/13	149/18670	0.00465812	0.034883	0.0179416	S100A8/S100A9	2
BP	GO:0050777	negative regulation of immune response	2/13	150/18670	0.00471922	0.0349434	0.0179727	ANXA1/MMP12	2
BP	GO:0035821	modification of morphology or physiology of other organism	2/13	164/18670	0.00561356	0.0411038	0.0211411	S100A9/S100A12	2
BP	GO:0030307	positive regulation of cell growth	2/13	169/18670	0.00595047	0.0430919	0.0221637	S100A8/S100A9	2
BP	GO:0010634	positive regulation of epithelial cell migration	2/13	171/18670	0.00608779	0.0436071	0.0224287	ANXA1/MMP9	2
BP	GO:0010950	positive regulation of endopeptidase activity	2/13	178/18670	0.00657984	0.0453009	0.0232999	S100A8/S100A9	2
BP	GO:0048771	tissue remodeling	2/13	179/18670	0.00665158	0.0453009	0.0232999	ANXA1/TIMP1	2
BP	GO:1903034	regulation of response to wounding	2/13	179/18670	0.00665158	0.0453009	0.0232999	ANXA1/PLAU	2
BP	GO:0031340	positive regulation of vesicle fusion	1/13	10/18670	0.00694293	0.0453009	0.0232999	ANXA1	1
BP	GO:0035768	endothelial cell chemotaxis to fibroblast growth factor	1/13	10/18670	0.00694293	0.0453009	0.0232999	CXCL13	1
BP	GO:0045625	regulation of T-helper 1 cell differentiation	1/13	10/18670	0.00694293	0.0453009	0.0232999	ANXA1	1
BP	GO:0072641	type I interferon secretion	1/13	10/18670	0.00694293	0.0453009	0.0232999	MMP12	1
BP	GO:1900122	positive regulation of receptor binding	1/13	10/18670	0.00694293	0.0453009	0.0232999	MMP9	1
BP	GO:2000544	regulation of endothelial cell chemotaxis to fibroblast growth factor	1/13	10/18670	0.00694293	0.0453009	0.0232999	CXCL13	1
BP	GO:0033632	regulation of cell-cell adhesion mediated by integrin	1/13	11/18670	0.00763477	0.0479173	0.0246456	CXCL13	1
BP	GO:0035766	cell chemotaxis to fibroblast growth factor	1/13	11/18670	0.00763477	0.0479173	0.0246456	CXCL13	1
BP	GO:0045628	regulation of T-helper 2 cell differentiation	1/13	11/18670	0.00763477	0.0479173	0.0246456	ANXA1	1
BP	GO:1904847	regulation of cell chemotaxis to fibroblast growth factor	1/13	11/18670	0.00763477	0.0479173	0.0246456	CXCL13	1
BP	GO:0002685	regulation of leukocyte migration	2/13	196/18670	0.00792587	0.048557	0.0249746	ANXA1/CXCL13	2
BP	GO:0002221	pattern recognition receptor signaling pathway	2/13	197/18670	0.00800402	0.048557	0.0249746	S100A8/S100A9	2
BP	GO:0010952	positive regulation of peptidase activity	2/13	197/18670	0.00800402	0.048557	0.0249746	S100A8/S100A9	2
BP	GO:0031392	regulation of prostaglandin biosynthetic process	1/13	12/18670	0.00832617	0.048557	0.0249746	ANXA1	1
BP	GO:0032429	regulation of phospholipase A2 activity	1/13	12/18670	0.00832617	0.048557	0.0249746	ANXA1	1
BP	GO:0051549	positive regulation of keratinocyte migration	1/13	12/18670	0.00832617	0.048557	0.0249746	MMP9	1
BP	GO:0061450	trophoblast cell migration	1/13	12/18670	0.00832617	0.048557	0.0249746	TIMP1	1
BP	GO:1901163	regulation of trophoblast cell migration	1/13	12/18670	0.00832617	0.048557	0.0249746	TIMP1	1
BP	GO:0071222	cellular response to lipopolysaccharide	2/13	205/18670	0.00864187	0.0497098	0.0255675	CXCL1/CXCL13	2
BP	GO:0002829	negative regulation of type 2 immune response	1/13	13/18670	0.00901712	0.0497098	0.0255675	ANXA1	1
BP	GO:0033623	regulation of integrin activation	1/13	13/18670	0.00901712	0.0497098	0.0255675	CXCL13	1
BP	GO:0051451	myoblast migration	1/13	13/18670	0.00901712	0.0497098	0.0255675	ANXA1	1
BP	GO:0060340	positive regulation of type I interferon-mediated signaling pathway	1/13	13/18670	0.00901712	0.0497098	0.0255675	MMP12	1
BP	GO:0090594	inflammatory response to wounding	1/13	13/18670	0.00901712	0.0497098	0.0255675	TIMP1	1
BP	GO:0050707	regulation of cytokine secretion	2/13	210/18670	0.00905186	0.0497098	0.0255675	ANXA1/MMP12	2
BP	GO:0071219	cellular response to molecule of bacterial origin	2/13	212/18670	0.00921828	0.0499791	0.0257061	CXCL1/CXCL13	2
BP	GO:0010810	regulation of cell-substrate adhesion	2/13	215/18670	0.0094705	0.0499791	0.0257061	MMP12/PLAU	2
BP	GO:0071241	cellular response to inorganic substance	2/13	217/18670	0.00964037	0.0499791	0.0257061	MMP3/MMP9	2
BP	GO:0045064	T-helper 2 cell differentiation	1/13	14/18670	0.00970763	0.0499791	0.0257061	ANXA1	1
BP	GO:0051547	regulation of keratinocyte migration	1/13	14/18670	0.00970763	0.0499791	0.0257061	MMP9	1
BP	GO:1905049	negative regulation of metallopeptidase activity	1/13	14/18670	0.00970763	0.0499791	0.0257061	TIMP1	1
BP	GO:2001044	regulation of integrin-mediated signaling pathway	1/13	14/18670	0.00970763	0.0499791	0.0257061	TIMP1	1
BP	GO:2001279	regulation of unsaturated fatty acid biosynthetic process	1/13	14/18670	0.00970763	0.0499791	0.0257061	ANXA1	1
BP	GO:0007160	cell-matrix adhesion	2/13	225/18670	0.0103335	0.0519097	0.026699	MMP12/PLAU	2
BP	GO:0002467	germinal center formation	1/13	15/18670	0.0103977	0.0519097	0.026699	CXCL13	1
BP	GO:0060339	negative regulation of type I interferon-mediated signaling pathway	1/13	15/18670	0.0103977	0.0519097	0.026699	MMP12	1
BP	GO:0070365	hepatocyte differentiation	1/13	15/18670	0.0103977	0.0519097	0.026699	ANXA1	1
BP	GO:0010594	regulation of endothelial cell migration	2/13	229/18670	0.0106883	0.052565	0.0270361	ANXA1/CXCL13	2
BP	GO:0001780	neutrophil homeostasis	1/13	16/18670	0.0110873	0.052565	0.0270361	ANXA1	1
BP	GO:0010820	positive regulation of T cell chemotaxis	1/13	16/18670	0.0110873	0.052565	0.0270361	CXCL13	1
BP	GO:0033631	cell-cell adhesion mediated by integrin	1/13	16/18670	0.0110873	0.052565	0.0270361	CXCL13	1
BP	GO:0044849	estrous cycle	1/13	16/18670	0.0110873	0.052565	0.0270361	MMP7	1
BP	GO:0045623	negative regulation of T-helper cell differentiation	1/13	16/18670	0.0110873	0.052565	0.0270361	ANXA1	1
BP	GO:0071732	cellular response to nitric oxide	1/13	16/18670	0.0110873	0.052565	0.0270361	MMP3	1
BP	GO:0071216	cellular response to biotic stimulus	2/13	236/18670	0.0113221	0.0532945	0.0274113	CXCL1/CXCL13	2
BP	GO:0010819	regulation of T cell chemotaxis	1/13	17/18670	0.0117765	0.0535221	0.0275283	CXCL13	1
BP	GO:0035313	wound healing, spreading of epidermal cells	1/13	17/18670	0.0117765	0.0535221	0.0275283	MMP12	1
BP	GO:0090185	negative regulation of kidney development	1/13	17/18670	0.0117765	0.0535221	0.0275283	MMP9	1
BP	GO:1903209	positive regulation of oxidative stress-induced cell death	1/13	17/18670	0.0117765	0.0535221	0.0275283	MMP3	1
BP	GO:2001267	regulation of cysteine-type endopeptidase activity involved in apoptotic signaling pathway	1/13	17/18670	0.0117765	0.0535221	0.0275283	MMP9	1
BP	GO:0097237	cellular response to toxic substance	2/13	247/18670	0.0123511	0.0557491	0.0286737	ANXA1/S100A9	2
BP	GO:0060192	negative regulation of lipase activity	1/13	18/18670	0.0124652	0.0558815	0.0287418	ANXA1	1
BP	GO:0010951	negative regulation of endopeptidase activity	2/13	250/18670	0.0126387	0.0559236	0.0287635	MMP9/TIMP1	2
BP	GO:0022409	positive regulation of cell-cell adhesion	2/13	255/18670	0.0131246	0.0559236	0.0287635	ANXA1/CXCL13	2
BP	GO:0045063	T-helper 1 cell differentiation	1/13	19/18670	0.0131535	0.0559236	0.0287635	ANXA1	1
BP	GO:0051546	keratinocyte migration	1/13	19/18670	0.0131535	0.0559236	0.0287635	MMP9	1
BP	GO:0071731	response to nitric oxide	1/13	19/18670	0.0131535	0.0559236	0.0287635	MMP3	1
BP	GO:1900409	positive regulation of cellular response to oxidative stress	1/13	19/18670	0.0131535	0.0559236	0.0287635	MMP3	1
BP	GO:1902170	cellular response to reactive nitrogen species	1/13	19/18670	0.0131535	0.0559236	0.0287635	MMP3	1
BP	GO:2000696	regulation of epithelial cell differentiation involved in kidney development	1/13	19/18670	0.0131535	0.0559236	0.0287635	MMP9	1
BP	GO:0010466	negative regulation of peptidase activity	2/13	262/18670	0.0138185	0.057009	0.0293218	MMP9/TIMP1	2
BP	GO:0002827	positive regulation of T-helper 1 type immune response	1/13	20/18670	0.0138413	0.057009	0.0293218	ANXA1	1
BP	GO:0033630	positive regulation of cell adhesion mediated by integrin	1/13	20/18670	0.0138413	0.057009	0.0293218	CXCL13	1
BP	GO:0043371	negative regulation of CD4-positive, alpha-beta T cell differentiation	1/13	20/18670	0.0138413	0.057009	0.0293218	ANXA1	1
BP	GO:0097709	connective tissue replacement	1/13	20/18670	0.0138413	0.057009	0.0293218	TIMP1	1
BP	GO:0031334	positive regulation of protein complex assembly	2/13	268/18670	0.014426	0.0582974	0.0299844	MMP3/CXCL13	2
BP	GO:0010310	regulation of hydrogen peroxide metabolic process	1/13	21/18670	0.0145287	0.0582974	0.0299844	MMP3	1
BP	GO:0140131	positive regulation of lymphocyte chemotaxis	1/13	21/18670	0.0145287	0.0582974	0.0299844	CXCL13	1
BP	GO:1902884	positive regulation of response to oxidative stress	1/13	21/18670	0.0145287	0.0582974	0.0299844	MMP3	1
BP	GO:0045927	positive regulation of growth	2/13	270/18670	0.014631	0.0582974	0.0299844	S100A8/S100A9	2
BP	GO:0043542	endothelial cell migration	2/13	273/18670	0.014941	0.0582974	0.0299844	ANXA1/CXCL13	2
BP	GO:0006925	inflammatory cell apoptotic process	1/13	22/18670	0.0152157	0.0582974	0.0299844	ANXA1	1
BP	GO:0032727	positive regulation of interferon-alpha production	1/13	22/18670	0.0152157	0.0582974	0.0299844	MMP12	1
BP	GO:0033622	integrin activation	1/13	22/18670	0.0152157	0.0582974	0.0299844	CXCL13	1
BP	GO:0045624	positive regulation of T-helper cell differentiation	1/13	22/18670	0.0152157	0.0582974	0.0299844	ANXA1	1
BP	GO:0045723	positive regulation of fatty acid biosynthetic process	1/13	22/18670	0.0152157	0.0582974	0.0299844	ANXA1	1
BP	GO:0051195	negative regulation of cofactor metabolic process	1/13	22/18670	0.0152157	0.0582974	0.0299844	MMP3	1
BP	GO:0032717	negative regulation of interleukin-8 production	1/13	23/18670	0.0159022	0.0602274	0.0309771	ANXA1	1
BP	GO:0051043	regulation of membrane protein ectodomain proteolysis	1/13	23/18670	0.0159022	0.0602274	0.0309771	TIMP1	1
BP	GO:0002793	positive regulation of peptide secretion	2/13	288/18670	0.0165337	0.0616143	0.0316904	MMP12/S100A8	2
BP	GO:0046639	negative regulation of alpha-beta T cell differentiation	1/13	24/18670	0.0165883	0.0616143	0.0316904	ANXA1	1
BP	GO:2001026	regulation of endothelial cell chemotaxis	1/13	24/18670	0.0165883	0.0616143	0.0316904	CXCL13	1
BP	GO:0007162	negative regulation of cell adhesion	2/13	289/18670	0.0166424	0.0616143	0.0316904	ANXA1/MMP12	2
BP	GO:0042063	gliogenesis	2/13	290/18670	0.0167514	0.0616714	0.0317198	ANXA1/S100A8	2
BP	GO:0031639	plasminogen activation	1/13	25/18670	0.0172739	0.0625468	0.0321701	PLAU	1
BP	GO:0032461	positive regulation of protein oligomerization	1/13	25/18670	0.0172739	0.0625468	0.0321701	MMP3	1
BP	GO:2000482	regulation of interleukin-8 secretion	1/13	25/18670	0.0172739	0.0625468	0.0321701	ANXA1	1
BP	GO:0002758	innate immune response-activating signal transduction	2/13	298/18670	0.0176347	0.0635041	0.0326624	S100A8/S100A9	2
BP	GO:0006516	glycoprotein catabolic process	1/13	26/18670	0.0179591	0.0636294	0.0327269	MMP12	1
BP	GO:1900120	regulation of receptor binding	1/13	26/18670	0.0179591	0.0636294	0.0327269	MMP9	1
BP	GO:1905048	regulation of metallopeptidase activity	1/13	26/18670	0.0179591	0.0636294	0.0327269	TIMP1	1
BP	GO:0002825	regulation of T-helper 1 type immune response	1/13	27/18670	0.0186439	0.0652242	0.0335471	ANXA1	1
BP	GO:1901623	regulation of lymphocyte chemotaxis	1/13	27/18670	0.0186439	0.0652242	0.0335471	CXCL13	1
BP	GO:0001516	prostaglandin biosynthetic process	1/13	28/18670	0.0193282	0.0652242	0.0335471	ANXA1	1
BP	GO:0010818	T cell chemotaxis	1/13	28/18670	0.0193282	0.0652242	0.0335471	CXCL13	1
BP	GO:0032647	regulation of interferon-alpha production	1/13	28/18670	0.0193282	0.0652242	0.0335471	MMP12	1
BP	GO:0042730	fibrinolysis	1/13	28/18670	0.0193282	0.0652242	0.0335471	PLAU	1
BP	GO:0046457	prostanoid biosynthetic process	1/13	28/18670	0.0193282	0.0652242	0.0335471	ANXA1	1
BP	GO:2000108	positive regulation of leukocyte apoptotic process	1/13	28/18670	0.0193282	0.0652242	0.0335471	ANXA1	1
BP	GO:0033032	regulation of myeloid cell apoptotic process	1/13	29/18670	0.0200121	0.0652242	0.0335471	ANXA1	1
BP	GO:0072606	interleukin-8 secretion	1/13	29/18670	0.0200121	0.0652242	0.0335471	ANXA1	1
BP	GO:2000515	negative regulation of CD4-positive, alpha-beta T cell activation	1/13	29/18670	0.0200121	0.0652242	0.0335471	ANXA1	1
BP	GO:0002218	activation of innate immune response	2/13	319/18670	0.0200466	0.0652242	0.0335471	S100A8/S100A9	2
BP	GO:0007568	aging	2/13	321/18670	0.0202833	0.0652242	0.0335471	MMP7/TIMP1	2
BP	GO:0002828	regulation of type 2 immune response	1/13	30/18670	0.0206955	0.0652242	0.0335471	ANXA1	1
BP	GO:0032607	interferon-alpha production	1/13	30/18670	0.0206955	0.0652242	0.0335471	MMP12	1
BP	GO:0032743	positive regulation of interleukin-2 production	1/13	30/18670	0.0206955	0.0652242	0.0335471	ANXA1	1
BP	GO:0043372	positive regulation of CD4-positive, alpha-beta T cell differentiation	1/13	30/18670	0.0206955	0.0652242	0.0335471	ANXA1	1
BP	GO:0090200	positive regulation of release of cytochrome c from mitochondria	1/13	30/18670	0.0206955	0.0652242	0.0335471	MMP9	1
BP	GO:0046677	response to antibiotic	2/13	327/18670	0.0210004	0.0652242	0.0335471	ANXA1/S100A8	2
BP	GO:0001655	urogenital system development	2/13	330/18670	0.021363	0.0652242	0.0335471	ANXA1/MMP9	2
BP	GO:0051235	maintenance of location	2/13	330/18670	0.021363	0.0652242	0.0335471	S100A8/S100A9	2
BP	GO:0010165	response to X-ray	1/13	31/18670	0.0213785	0.0652242	0.0335471	ANXA1	1
BP	GO:0031338	regulation of vesicle fusion	1/13	31/18670	0.0213785	0.0652242	0.0335471	ANXA1	1
BP	GO:0035767	endothelial cell chemotaxis	1/13	31/18670	0.0213785	0.0652242	0.0335471	CXCL13	1
BP	GO:0044319	wound healing, spreading of cells	1/13	31/18670	0.0213785	0.0652242	0.0335471	MMP12	1
BP	GO:0045742	positive regulation of epidermal growth factor receptor signaling pathway	1/13	31/18670	0.0213785	0.0652242	0.0335471	MMP9	1
BP	GO:0050482	arachidonic acid secretion	1/13	31/18670	0.0213785	0.0652242	0.0335471	ANXA1	1
BP	GO:0090505	epiboly involved in wound healing	1/13	31/18670	0.0213785	0.0652242	0.0335471	MMP12	1
BP	GO:1903963	arachidonate transport	1/13	31/18670	0.0213785	0.0652242	0.0335471	ANXA1	1
BP	GO:2000406	positive regulation of T cell migration	1/13	31/18670	0.0213785	0.0652242	0.0335471	CXCL13	1
BP	GO:0030336	negative regulation of cell migration	2/13	334/18670	0.0218506	0.0663573	0.0341299	TIMP1/CXCL13	2
BP	GO:0090504	epiboly	1/13	32/18670	0.022061	0.0666891	0.0343006	MMP12	1
BP	GO:0033028	myeloid cell apoptotic process	1/13	33/18670	0.0227432	0.0681261	0.0350397	ANXA1	1
BP	GO:1901186	positive regulation of ERBB signaling pathway	1/13	33/18670	0.0227432	0.0681261	0.0350397	MMP9	1
BP	GO:0045920	negative regulation of exocytosis	1/13	34/18670	0.0234248	0.0698505	0.0359266	ANXA1	1
BP	GO:2000146	negative regulation of cell motility	2/13	349/18670	0.0237206	0.070414	0.0362164	TIMP1/CXCL13	2
BP	GO:0042092	type 2 immune response	1/13	35/18670	0.0241061	0.070604	0.0363142	ANXA1	1
BP	GO:0045622	regulation of T-helper cell differentiation	1/13	35/18670	0.0241061	0.070604	0.0363142	ANXA1	1
BP	GO:0060338	regulation of type I interferon-mediated signaling pathway	1/13	35/18670	0.0241061	0.070604	0.0363142	MMP12	1
BP	GO:0031589	cell-substrate adhesion	2/13	354/18670	0.0243585	0.0710275	0.036532	MMP12/PLAU	2
BP	GO:2000516	positive regulation of CD4-positive, alpha-beta T cell activation	1/13	36/18670	0.0247869	0.0715772	0.0368147	ANXA1	1
BP	GO:0002460	adaptive immune response based on somatic recombination of immune receptors built from immunoglobulin superfamily domains	2/13	361/18670	0.0252634	0.0715772	0.0368147	ANXA1/CXCL13	2
BP	GO:0045923	positive regulation of fatty acid metabolic process	1/13	37/18670	0.0254672	0.0715772	0.0368147	ANXA1	1
BP	GO:0050691	regulation of defense response to virus by host	1/13	37/18670	0.0254672	0.0715772	0.0368147	MMP12	1
BP	GO:0071276	cellular response to cadmium ion	1/13	37/18670	0.0254672	0.0715772	0.0368147	MMP9	1
BP	GO:0090050	positive regulation of cell migration involved in sprouting angiogenesis	1/13	37/18670	0.0254672	0.0715772	0.0368147	ANXA1	1
BP	GO:2000403	positive regulation of lymphocyte migration	1/13	37/18670	0.0254672	0.0715772	0.0368147	CXCL13	1
BP	GO:0045861	negative regulation of proteolysis	2/13	363/18670	0.0255245	0.0715772	0.0368147	MMP9/TIMP1	2
BP	GO:0045862	positive regulation of proteolysis	2/13	363/18670	0.0255245	0.0715772	0.0368147	S100A8/S100A9	2
BP	GO:0010038	response to metal ion	2/13	364/18670	0.0256555	0.0716396	0.0368468	MMP9/S100A8	2
BP	GO:0032102	negative regulation of response to external stimulus	2/13	365/18670	0.0257867	0.0717023	0.0368791	PLAU/CXCL13	2
BP	GO:0046636	negative regulation of alpha-beta T cell activation	1/13	38/18670	0.0261471	0.072399	0.0372374	ANXA1	1
BP	GO:0035690	cellular response to drug	2/13	369/18670	0.0263146	0.0725577	0.0373191	ANXA1/MMP3	2
BP	GO:0043403	skeletal muscle tissue regeneration	1/13	41/18670	0.0281843	0.0771034	0.039657	ANXA1	1
BP	GO:0045765	regulation of angiogenesis	2/13	383/18670	0.0281971	0.0771034	0.039657	ANXA1/CXCL13	2
BP	GO:0051271	negative regulation of cellular component movement	2/13	384/18670	0.0283337	0.0771566	0.0396844	TIMP1/CXCL13	2
BP	GO:0006509	membrane protein ectodomain proteolysis	1/13	42/18670	0.0288624	0.078273	0.0402586	TIMP1	1
BP	GO:0001953	negative regulation of cell-matrix adhesion	1/13	43/18670	0.0295402	0.0784958	0.0403732	MMP12	1
BP	GO:0006692	prostanoid metabolic process	1/13	43/18670	0.0295402	0.0784958	0.0403732	ANXA1	1
BP	GO:0006693	prostaglandin metabolic process	1/13	43/18670	0.0295402	0.0784958	0.0403732	ANXA1	1
BP	GO:0032459	regulation of protein oligomerization	1/13	43/18670	0.0295402	0.0784958	0.0403732	MMP3	1
BP	GO:0042088	T-helper 1 type immune response	1/13	43/18670	0.0295402	0.0784958	0.0403732	ANXA1	1
BP	GO:0040013	negative regulation of locomotion	2/13	396/18670	0.0299934	0.0787087	0.0404827	TIMP1/CXCL13	2
BP	GO:0014002	astrocyte development	1/13	44/18670	0.0302175	0.0787087	0.0404827	S100A8	1
BP	GO:0030225	macrophage differentiation	1/13	44/18670	0.0302175	0.0787087	0.0404827	MMP9	1
BP	GO:0035850	epithelial cell differentiation involved in kidney development	1/13	44/18670	0.0302175	0.0787087	0.0404827	MMP9	1
BP	GO:2000404	regulation of T cell migration	1/13	44/18670	0.0302175	0.0787087	0.0404827	CXCL13	1
BP	GO:0031018	endocrine pancreas development	1/13	45/18670	0.0308943	0.0788245	0.0405423	ANXA1	1
BP	GO:0032309	icosanoid secretion	1/13	45/18670	0.0308943	0.0788245	0.0405423	ANXA1	1
BP	GO:0035987	endodermal cell differentiation	1/13	45/18670	0.0308943	0.0788245	0.0405423	MMP9	1
BP	GO:0045581	negative regulation of T cell differentiation	1/13	45/18670	0.0308943	0.0788245	0.0405423	ANXA1	1
BP	GO:0022407	regulation of cell-cell adhesion	2/13	403/18670	0.0309796	0.0788245	0.0405423	ANXA1/CXCL13	2
BP	GO:0045785	positive regulation of cell adhesion	2/13	403/18670	0.0309796	0.0788245	0.0405423	ANXA1/CXCL13	2
BP	GO:0043900	regulation of multi-organism process	2/13	405/18670	0.0312638	0.0792416	0.0407568	MMP12/TIMP1	2
BP	GO:0043370	regulation of CD4-positive, alpha-beta T cell differentiation	1/13	47/18670	0.0322467	0.0811091	0.0417173	ANXA1	1
BP	GO:0046638	positive regulation of alpha-beta T cell differentiation	1/13	47/18670	0.0322467	0.0811091	0.0417173	ANXA1	1
BP	GO:0001558	regulation of cell growth	2/13	416/18670	0.0328456	0.0818709	0.0421091	S100A8/S100A9	2
BP	GO:0030850	prostate gland development	1/13	48/18670	0.0329223	0.0818709	0.0421091	ANXA1	1
BP	GO:0090199	regulation of release of cytochrome c from mitochondria	1/13	48/18670	0.0329223	0.0818709	0.0421091	MMP9	1
BP	GO:0030857	negative regulation of epithelial cell differentiation	1/13	49/18670	0.0335974	0.0823064	0.0423331	MMP9	1
BP	GO:0071715	icosanoid transport	1/13	49/18670	0.0335974	0.0823064	0.0423331	ANXA1	1
BP	GO:1901571	fatty acid derivative transport	1/13	49/18670	0.0335974	0.0823064	0.0423331	ANXA1	1
BP	GO:1904707	positive regulation of vascular smooth muscle cell proliferation	1/13	49/18670	0.0335974	0.0823064	0.0423331	MMP9	1
BP	GO:1901342	regulation of vasculature development	2/13	422/18670	0.0337219	0.0823064	0.0423331	ANXA1/CXCL13	2
BP	GO:0001706	endoderm formation	1/13	50/18670	0.0342721	0.08273	0.042551	MMP9	1
BP	GO:0001961	positive regulation of cytokine-mediated signaling pathway	1/13	50/18670	0.0342721	0.08273	0.042551	MMP12	1
BP	GO:1900087	positive regulation of G1/S transition of mitotic cell cycle	1/13	50/18670	0.0342721	0.08273	0.042551	ANXA1	1
BP	GO:0051047	positive regulation of secretion	2/13	428/18670	0.0346075	0.0832348	0.0428106	MMP12/S100A8	2
BP	GO:0097366	response to bronchodilator	1/13	51/18670	0.0349463	0.0834407	0.0429165	MMP3	1
BP	GO:2001258	negative regulation of cation channel activity	1/13	51/18670	0.0349463	0.0834407	0.0429165	MMP9	1
BP	GO:0043434	response to peptide hormone	2/13	436/18670	0.0358027	0.0851767	0.0438095	ANXA1/TIMP1	2
BP	GO:0010043	response to zinc ion	1/13	53/18670	0.0362935	0.0854194	0.0439343	S100A8	1
BP	GO:0030195	negative regulation of blood coagulation	1/13	53/18670	0.0362935	0.0854194	0.0439343	PLAU	1
BP	GO:0031638	zymogen activation	1/13	53/18670	0.0362935	0.0854194	0.0439343	PLAU	1
BP	GO:0006636	unsaturated fatty acid biosynthetic process	1/13	54/18670	0.0369665	0.0857778	0.0441186	ANXA1	1
BP	GO:0032663	regulation of interleukin-2 production	1/13	54/18670	0.0369665	0.0857778	0.0441186	ANXA1	1
BP	GO:0061005	cell differentiation involved in kidney development	1/13	54/18670	0.0369665	0.0857778	0.0441186	MMP9	1
BP	GO:1900047	negative regulation of hemostasis	1/13	54/18670	0.0369665	0.0857778	0.0441186	PLAU	1
BP	GO:0002011	morphogenesis of an epithelial sheet	1/13	55/18670	0.037639	0.0858273	0.044144	MMP12	1
BP	GO:0042304	regulation of fatty acid biosynthetic process	1/13	55/18670	0.037639	0.0858273	0.044144	ANXA1	1
BP	GO:0045620	negative regulation of lymphocyte differentiation	1/13	55/18670	0.037639	0.0858273	0.044144	ANXA1	1
BP	GO:0046456	icosanoid biosynthetic process	1/13	55/18670	0.037639	0.0858273	0.044144	ANXA1	1
BP	GO:2000242	negative regulation of reproductive process	1/13	55/18670	0.037639	0.0858273	0.044144	TIMP1	1
BP	GO:0090183	regulation of kidney development	1/13	56/18670	0.038311	0.0867594	0.0446235	MMP9	1
BP	GO:0098586	cellular response to virus	1/13	56/18670	0.038311	0.0867594	0.0446235	MMP12	1
BP	GO:0042743	hydrogen peroxide metabolic process	1/13	57/18670	0.0389827	0.0873796	0.0449424	MMP3	1
BP	GO:0050819	negative regulation of coagulation	1/13	57/18670	0.0389827	0.0873796	0.0449424	PLAU	1
BP	GO:0060760	positive regulation of response to cytokine stimulus	1/13	57/18670	0.0389827	0.0873796	0.0449424	MMP12	1
BP	GO:0002697	regulation of immune effector process	2/13	458/18670	0.0391729	0.0874433	0.0449752	ANXA1/MMP12	2
BP	GO:0042093	T-helper cell differentiation	1/13	58/18670	0.0396539	0.0874433	0.0449752	ANXA1	1
BP	GO:0071385	cellular response to glucocorticoid stimulus	1/13	58/18670	0.0396539	0.0874433	0.0449752	ANXA1	1
BP	GO:0002683	negative regulation of immune system process	2/13	463/18670	0.0399557	0.0874433	0.0449752	ANXA1/MMP12	2
BP	GO:0001819	positive regulation of cytokine production	2/13	464/18670	0.040113	0.0874433	0.0449752	ANXA1/MMP12	2
BP	GO:0001836	release of cytochrome c from mitochondria	1/13	59/18670	0.0403247	0.0874433	0.0449752	MMP9	1
BP	GO:0033619	membrane protein proteolysis	1/13	59/18670	0.0403247	0.0874433	0.0449752	TIMP1	1
BP	GO:0043388	positive regulation of DNA binding	1/13	59/18670	0.0403247	0.0874433	0.0449752	MMP9	1
BP	GO:0045824	negative regulation of innate immune response	1/13	59/18670	0.0403247	0.0874433	0.0449752	MMP12	1
BP	GO:0043254	regulation of protein complex assembly	2/13	467/18670	0.0405863	0.0874433	0.0449752	MMP3/CXCL13	2
BP	GO:0002294	CD4-positive, alpha-beta T cell differentiation involved in immune response	1/13	60/18670	0.040995	0.0874433	0.0449752	ANXA1	1
BP	GO:0018149	peptide cross-linking	1/13	60/18670	0.040995	0.0874433	0.0449752	ANXA1	1
BP	GO:0045576	mast cell activation	1/13	60/18670	0.040995	0.0874433	0.0449752	S100A12	1
BP	GO:1902808	positive regulation of cell cycle G1/S phase transition	1/13	60/18670	0.040995	0.0874433	0.0449752	ANXA1	1
BP	GO:0050708	regulation of protein secretion	2/13	472/18670	0.04138	0.0874433	0.0449752	ANXA1/MMP12	2
BP	GO:0002287	alpha-beta T cell activation involved in immune response	1/13	61/18670	0.0416649	0.0874433	0.0449752	ANXA1	1
BP	GO:0002293	alpha-beta T cell differentiation involved in immune response	1/13	61/18670	0.0416649	0.0874433	0.0449752	ANXA1	1
BP	GO:0071384	cellular response to corticosteroid stimulus	1/13	61/18670	0.0416649	0.0874433	0.0449752	ANXA1	1
BP	GO:0090303	positive regulation of wound healing	1/13	61/18670	0.0416649	0.0874433	0.0449752	ANXA1	1
BP	GO:2000514	regulation of CD4-positive, alpha-beta T cell activation	1/13	61/18670	0.0416649	0.0874433	0.0449752	ANXA1	1
BP	GO:0031640	killing of cells of other organism	1/13	62/18670	0.0423344	0.0877307	0.0451231	S100A12	1
BP	GO:0032623	interleukin-2 production	1/13	62/18670	0.0423344	0.0877307	0.0451231	ANXA1	1
BP	GO:0044364	disruption of cells of other organism	1/13	62/18670	0.0423344	0.0877307	0.0451231	S100A12	1
BP	GO:0046635	positive regulation of alpha-beta T cell activation	1/13	62/18670	0.0423344	0.0877307	0.0451231	ANXA1	1
BP	GO:0046637	regulation of alpha-beta T cell differentiation	1/13	63/18670	0.0430035	0.0880119	0.0452677	ANXA1	1
BP	GO:0046686	response to cadmium ion	1/13	63/18670	0.0430035	0.0880119	0.0452677	MMP9	1
BP	GO:2000401	regulation of lymphocyte migration	1/13	63/18670	0.0430035	0.0880119	0.0452677	CXCL13	1
BP	GO:0016049	cell growth	2/13	484/18670	0.0433096	0.0880119	0.0452677	S100A8/S100A9	2
BP	GO:0048247	lymphocyte chemotaxis	1/13	64/18670	0.0436721	0.0880119	0.0452677	CXCL13	1
BP	GO:0050922	negative regulation of chemotaxis	1/13	64/18670	0.0436721	0.0880119	0.0452677	CXCL13	1
BP	GO:0060135	maternal process involved in female pregnancy	1/13	64/18670	0.0436721	0.0880119	0.0452677	MMP7	1
BP	GO:1903672	positive regulation of sprouting angiogenesis	1/13	64/18670	0.0436721	0.0880119	0.0452677	ANXA1	1
BP	GO:2000378	negative regulation of reactive oxygen species metabolic process	1/13	64/18670	0.0436721	0.0880119	0.0452677	MMP3	1
BP	GO:0072678	T cell migration	1/13	65/18670	0.0443403	0.0890861	0.0458202	CXCL13	1
BP	GO:0006914	autophagy	2/13	496/18670	0.0452733	0.0904094	0.0465008	S100A8/S100A9	2
BP	GO:0061919	process utilizing autophagic mechanism	2/13	496/18670	0.0452733	0.0904094	0.0465008	S100A8/S100A9	2
BP	GO:0002292	T cell differentiation involved in immune response	1/13	68/18670	0.0463422	0.0917103	0.0471699	ANXA1	1
BP	GO:0010812	negative regulation of cell-substrate adhesion	1/13	68/18670	0.0463422	0.0917103	0.0471699	MMP12	1
BP	GO:0035924	cellular response to vascular endothelial growth factor stimulus	1/13	68/18670	0.0463422	0.0917103	0.0471699	ANXA1	1
BP	GO:0015909	long-chain fatty acid transport	1/13	69/18670	0.0470087	0.0924738	0.0475626	ANXA1	1
BP	GO:0042698	ovulation cycle	1/13	69/18670	0.0470087	0.0924738	0.0475626	MMP7	1
BP	GO:0010517	regulation of phospholipase activity	1/13	70/18670	0.0476747	0.0935049	0.0480929	ANXA1	1
BP	GO:0050688	regulation of defense response to virus	1/13	73/18670	0.0496702	0.0971297	0.0499573	MMP12	1
BP	GO:0032677	regulation of interleukin-8 production	1/13	74/18670	0.0503346	0.0972741	0.0500316	ANXA1	1
BP	GO:0043367	CD4-positive, alpha-beta T cell differentiation	1/13	74/18670	0.0503346	0.0972741	0.0500316	ANXA1	1
BP	GO:0050710	negative regulation of cytokine secretion	1/13	74/18670	0.0503346	0.0972741	0.0500316	ANXA1	1
BP	GO:1903036	positive regulation of response to wounding	1/13	74/18670	0.0503346	0.0972741	0.0500316	ANXA1	1
BP	GO:0001960	negative regulation of cytokine-mediated signaling pathway	1/13	75/18670	0.0509985	0.0979825	0.0503959	MMP12	1
BP	GO:1903201	regulation of oxidative stress-induced cell death	1/13	75/18670	0.0509985	0.0979825	0.0503959	MMP3	1
BP	GO:0007492	endoderm development	1/13	76/18670	0.0516619	0.0986817	0.0507556	MMP9	1
BP	GO:0061045	negative regulation of wound healing	1/13	76/18670	0.0516619	0.0986817	0.0507556	PLAU	1
BP	GO:0032481	positive regulation of type I interferon production	1/13	77/18670	0.0523249	0.0996594	0.0512584	MMP12	1
CC	GO:0034774	secretory granule lumen	5/13	321/19717	1.28191e-06	2.34698e-05	1.3529e-05	CXCL1/S100A8/S100A9/S100A12/TIMP1	5
CC	GO:0060205	cytoplasmic vesicle lumen	5/13	338/19717	1.65225e-06	2.34698e-05	1.3529e-05	CXCL1/S100A8/S100A9/S100A12/TIMP1	5
CC	GO:0031983	vesicle lumen	5/13	339/19717	1.67642e-06	2.34698e-05	1.3529e-05	CXCL1/S100A8/S100A9/S100A12/TIMP1	5
CC	GO:0062023	collagen-containing extracellular matrix	5/13	406/19717	4.05676e-06	4.2596e-05	2.45541e-05	ANXA1/MMP9/S100A8/S100A9/TIMP1	5
CC	GO:0070820	tertiary granule	3/13	164/19717	0.000151991	0.00127673	0.000735957	CXCL1/MMP9/PLAU	3
CC	GO:1904724	tertiary granule lumen	2/13	55/19717	0.000584292	0.00409004	0.00235767	CXCL1/MMP9	2
CC	GO:0042581	specific granule	2/13	160/19717	0.00481328	0.0288797	0.0166474	CXCL1/PLAU	2
CC	GO:0031313	extrinsic component of endosome membrane	1/13	10/19717	0.00657526	0.0345201	0.0198988	ANXA1	1
CC	GO:0042629	mast cell granule	1/13	22/19717	0.0144129	0.0672602	0.0387715	ANXA1	1
CC	GO:0001891	phagocytic cup	1/13	27/19717	0.0176617	0.0741791	0.0427599	ANXA1	1
CC	GO:0005925	focal adhesion	2/13	405/19717	0.0282673	0.093597	0.0539532	ANXA1/PLAU	2
CC	GO:0005924	cell-substrate adherens junction	2/13	408/19717	0.0286563	0.093597	0.0539532	ANXA1/PLAU	2
CC	GO:0030055	cell-substrate junction	2/13	412/19717	0.0291783	0.093597	0.0539532	ANXA1/PLAU	2
CC	GO:0031312	extrinsic component of organelle membrane	1/13	48/19717	0.031199	0.093597	0.0539532	ANXA1	1
MF	GO:0004222	metalloendopeptidase activity	5/13	103/17697	7.51017e-09	4.20569e-07	1.10676e-07	MMP3/MMP7/MMP9/MMP10/MMP12	5
MF	GO:0050786	RAGE receptor binding	3/13	11/17697	5.09217e-08	1.42581e-06	3.75212e-07	S100A8/S100A9/S100A12	3
MF	GO:0008237	metallopeptidase activity	5/13	181/17697	1.27532e-07	2.3806e-06	6.26474e-07	MMP3/MMP7/MMP9/MMP10/MMP12	5
MF	GO:0004175	endopeptidase activity	6/13	427/17697	2.8324e-07	3.96536e-06	1.04352e-06	MMP3/MMP7/MMP9/MMP10/MMP12/PLAU	6
MF	GO:0004252	serine-type endopeptidase activity	4/13	160/17697	4.31806e-06	4.83622e-05	1.27269e-05	MMP3/MMP7/MMP9/PLAU	4
MF	GO:0008236	serine-type peptidase activity	4/13	182/17697	7.1975e-06	6.27536e-05	1.65141e-05	MMP3/MMP7/MMP9/PLAU	4
MF	GO:0017171	serine hydrolase activity	4/13	186/17697	7.8442e-06	6.27536e-05	1.65141e-05	MMP3/MMP7/MMP9/PLAU	4
MF	GO:0035325	Toll-like receptor binding	2/13	12/17697	3.27411e-05	0.000229188	6.03126e-05	S100A8/S100A9	2
MF	GO:0036041	long-chain fatty acid binding	2/13	14/17697	4.51057e-05	0.000280657	7.38572e-05	S100A8/S100A9	2
MF	GO:1901567	fatty acid derivative binding	2/13	28/17697	0.000186278	0.00104316	0.000274515	S100A8/S100A9	2
MF	GO:0005504	fatty acid binding	2/13	34/17697	0.000275774	0.00140394	0.000369458	S100A8/S100A9	2
MF	GO:0005125	cytokine activity	3/13	220/17697	0.000494353	0.00230698	0.0006071	CXCL1/TIMP1/CXCL13	3
MF	GO:0008009	chemokine activity	2/13	49/17697	0.000574511	0.00247481	0.000651267	CXCL1/CXCL13	2
MF	GO:0033293	monocarboxylic acid binding	2/13	64/17697	0.000978774	0.0037524	0.000987473	S100A8/S100A9	2
MF	GO:0042379	chemokine receptor binding	2/13	66/17697	0.00104054	0.0037524	0.000987473	CXCL1/CXCL13	2
MF	GO:0005518	collagen binding	2/13	67/17697	0.00107211	0.0037524	0.000987473	MMP9/MMP12	2
MF	GO:0048018	receptor ligand activity	3/13	482/17697	0.00468423	0.0154304	0.00406063	CXCL1/TIMP1/CXCL13	3
MF	GO:0008083	growth factor activity	2/13	163/17697	0.00615265	0.0191416	0.00503726	CXCL1/TIMP1	2
MF	GO:0008201	heparin binding	2/13	169/17697	0.00659899	0.0194496	0.00511833	MMP7/CXCL13	2
MF	GO:0045236	CXCR chemokine receptor binding	1/13	11/17697	0.00805312	0.0223447	0.00588018	CXCL13	1
MF	GO:0031406	carboxylic acid binding	2/13	193/17697	0.00852761	0.0223447	0.00588018	S100A8/S100A9	2
MF	GO:0004859	phospholipase inhibitor activity	1/13	12/17697	0.00878224	0.0223447	0.00588018	ANXA1	1
MF	GO:0097617	annealing activity	1/13	13/17697	0.00951087	0.0223447	0.00588018	ANXA1	1
MF	GO:0043177	organic acid binding	2/13	205/17697	0.00957629	0.0223447	0.00588018	S100A8/S100A9	2
MF	GO:0008191	metalloendopeptidase inhibitor activity	1/13	16/17697	0.0116938	0.0254969	0.00670971	TIMP1	1
MF	GO:0005539	glycosaminoglycan binding	2/13	229/17697	0.0118378	0.0254969	0.00670971	MMP7/CXCL13	2
MF	GO:0055102	lipase inhibitor activity	1/13	17/17697	0.0124205	0.0257609	0.0067792	ANXA1	1
MF	GO:0008017	microtubule binding	2/13	246/17697	0.0135691	0.0261179	0.00687312	S100A8/S100A9	2
MF	GO:0098641	cadherin binding involved in cell-cell adhesion	1/13	19/17697	0.0138723	0.0261179	0.00687312	ANXA1	1
MF	GO:1901681	sulfur compound binding	2/13	250/17697	0.0139917	0.0261179	0.00687312	MMP7/CXCL13	2
MF	GO:0017134	fibroblast growth factor binding	1/13	23/17697	0.01677	0.0302943	0.00797217	CXCL13	1
MF	GO:0001664	G protein-coupled receptor binding	2/13	280/17697	0.0173424	0.0303492	0.00798662	CXCL1/CXCL13	2
MF	GO:0005126	cytokine receptor binding	2/13	286/17697	0.0180501	0.0306305	0.00806067	CXCL1/CXCL13	2
MF	GO:0015631	tubulin binding	2/13	336/17697	0.0244165	0.0402154	0.010583	S100A8/S100A9	2
MF	GO:0004857	enzyme inhibitor activity	2/13	375/17697	0.0299371	0.0478994	0.0126051	ANXA1/TIMP1	2
MF	GO:0048020	CCR chemokine receptor binding	1/13	43/17697	0.0311413	0.048442	0.0127479	CXCL13	1
MF	GO:0098632	cell-cell adhesion mediator activity	1/13	50/17697	0.0361252	0.054676	0.0143884	ANXA1	1
MF	GO:0005544	calcium-dependent phospholipid binding	1/13	53/17697	0.0382539	0.0563742	0.0148353	ANXA1	1
MF	GO:0001047	core promoter binding	1/13	55/17697	0.0396707	0.056963	0.0149903	MMP12	1
MF	GO:0005507	copper ion binding	1/13	59/17697	0.0424984	0.0580465	0.0152754	S100A12	1
MF	GO:0098631	cell adhesion mediator activity	1/13	59/17697	0.0424984	0.0580465	0.0152754	ANXA1	1
MF	GO:0048306	calcium-dependent protein binding	1/13	61/17697	0.0439093	0.0585458	0.0154068	ANXA1	1
MF	GO:0016209	antioxidant activity	1/13	86/17697	0.0613852	0.0799435	0.0210378	S100A9	1
MF	GO:0003727	single-stranded RNA binding	1/13	95/17697	0.067604	0.0860414	0.0226425	ANXA1	1
MF	GO:0003697	single-stranded DNA binding	1/13	113/17697	0.0799276	0.0994654	0.0261751	ANXA1	1
KEGG	hsa04657	IL-17 signaling pathway	5/9	94/8076	2.33118e-08	6.29419e-07	3.68081e-07	CXCL1/MMP3/MMP9/S100A8/S100A9	5
KEGG	hsa05215	Prostate cancer	3/9	97/8076	0.000133903	0.00180769	0.00105713	MMP3/MMP9/PLAU	3
KEGG	hsa04668	TNF signaling pathway	3/9	112/8076	0.000205259	0.00184733	0.00108031	CXCL1/MMP3/MMP9	3
KEGG	hsa05202	Transcriptional misregulation in cancer	3/9	192/8076	0.000999788	0.00674857	0.00394653	MMP3/MMP9/PLAU	3
KEGG	hsa05323	Rheumatoid arthritis	2/9	93/8076	0.0044809	0.0215012	0.0125738	CXCL1/MMP3	2
KEGG	hsa04061	Viral protein interaction with cytokine and cytokine receptor	2/9	100/8076	0.00516379	0.0215012	0.0125738	CXCL1/CXCL13	2
KEGG	hsa04064	NF-kappa B signaling pathway	2/9	104/8076	0.00557439	0.0215012	0.0125738	CXCL1/PLAU	2
KEGG	hsa04062	Chemokine signaling pathway	2/9	192/8076	0.0181345	0.0612038	0.0357917	CXCL1/CXCL13	2
KEGG	hsa05205	Proteoglycans in cancer	2/9	205/8076	0.0205248	0.0615743	0.0360084	MMP9/PLAU	2
